# Supplementary material for: Insertion of a TRIM-like sequence in MdFLS2-1 promoter is associated with its allele-specific expression in response to Alternaria alternata in apple
Source: Front Plant Sci. 2022 Dec 29;13:1090621. doi: 10.3389/fpls.2022.1090621 (PMC9834810; doi:10.3389/fpls.2022.1090621)
Supplement: Supplementary file 2 [file Table_1.xlsx]

## Sheet: Table S1
Table S1. Strand-specific transcriptome sequencing data statistics
SampleName	DataName	CleanReads	CleanBases	CleanN	CleanGC	CleanQ20	CleanQ30	totalmapped
HF_0HPI-1	HF-0h-1	28670877	8601263100	0.00;0.00	46.52;47.37	97.87;96.61	93.91;91.60	0.9375
HF_0HPI-2	HF-0h-2	30297884	9089365200	0.00;0.00	46.09;46.92	98.10;97.43	94.50;92.98	0.9519
HF_0HPI-3	HF-0h-3	27189641	8156892300	0.00;0.00	45.73;46.63	97.95;97.36	94.31;93.28	0.9436
HF_12HPI-1	HF-12h-1	25230606	7569181800	0.00;0.00	45.79;46.53	97.89;97.18	94.09;92.57	0.9451
HF_12HPI-2	HF-12h-2	36174753	10852425900	0.00;0.00	45.85;46.52	97.88;97.35	94.07;92.94	0.9457
HF_12HPI-3	HF-12h-3	29037801	8711340300	0.00;0.00	45.88;46.76	97.99;96.98	94.34;92.48	0.9456
HF_24HPI-1	HF-24h-1	28147326	8444197800	0.00;0.00	46.05;46.74	97.91;97.19	94.11;92.60	0.9423
HF_24HPI-2	HF-24h-2	24864137	7459241100	0.00;0.00	46.11;46.76	97.71;96.64	93.58;91.47	0.9396
HF_24HPI-3	HF-24h-3	23172646	6951793800	0.00;0.00	45.98;46.73	97.92;96.92	94.17;92.25	0.9437
HF_48HPI-1	HF-48h-1	24930618	7479185400	0.00;0.00	45.83;46.49	97.86;97.00	94.02;92.36	0.9424
HF_48HPI-2	HF-48h-2	33930337	10179101100	0.00;0.00	45.61;46.30	97.97;97.30	94.33;92.93	0.943
HF_48HPI-3	HF-48h-3	30183814	9055144200	0.00;0.00	45.77;46.38	97.95;97.00	94.13;92.25	0.943
HFTH1_0HPI-1	HFTH1-0h-1	23761783	7128534900	0.00;0.00	46.45;47.13	97.79;96.91	93.90;92.01	0.9476
HFTH1_0HPI-2	HFTH1-0h-2	25706813	7712043900	0.00;0.00	46.19;46.77	98.04;97.44	94.35;92.95	0.966
HFTH1_0HPI-3	HFTH1-0h-3	26326093	7897827900	0.00;0.00	46.32;47.13	97.43;97.02	93.16;92.50	0.9595
HFTH1_12HPI-1	HFTH1-12h-1	21160210	6348063000	0.00;0.00	46.45;46.91	97.84;97.22	93.98;92.54	0.9604
HFTH1_12HPI-2	HFTH1-12h-2	22750828	6825248400	0.00;0.00	45.94;46.65	97.80;97.17	93.91;92.57	0.9609
HFTH1_12HPI-3	HFTH1-12h-3	32727450	9818235000	0.00;0.00	45.95;46.49	98.05;97.45	94.35;92.82	0.9677
HFTH1_24HPI-1	HFTH1-24h-1	26203899	7861169700	0.00;0.00	46.40;46.84	98.00;97.25	94.21;92.47	0.9556
HFTH1_24HPI-2	HFTH1-24h-2	30670274	9201082200	0.00;0.00	46.52;47.09	97.33;96.43	92.80;90.99	0.9623
HFTH1_24HPI-3	HFTH1-24h-3	20379378	6113813400	0.00;0.00	45.89;46.68	98.07;97.63	94.46;93.24	0.9719
HFTH1_48HPI-1	HFTH1-48h-1	20669986	6200995800	0.00;0.00	46.04;46.65	98.02;97.53	94.28;93.04	0.966
HFTH1_48HPI-2	HFTH1-48h-2	21435643	6430692900	0.00;0.00	45.75;46.47	97.66;97.01	93.63;92.24	0.965
HFTH1_48HPI-3	HFTH1-48h-3	28051572	8415471600	0.00;0.00	45.43;46.43	97.90;97.17	94.11;92.51	0.9572

## Sheet: Table S2
Table S2. SNP sites for ASE analysis and number of ASEGs identified after AAAP infection and mock infection in apple
SampleName	N. SNP sites	GroupName	N. ASEGs
HF-0h-1	52855	HF_0HPI	899
HF-0h-2	52765
HF-0h-3	54138
HF-12h-1	53912	HF_12HPI	961
HF-12h-2	51646
HF-12h-3	55220
HF-24h-1	52574	HF_24HPI	1033
HF-24h-2	52081
HF-24h-3	53877
HF-48h-1	48470	HF_48HPI	1086
HF-48h-2	46805
HF-48h-3	46854

## Sheet: Table S3
Table S3. List of ASEGs identified after after AAAP infestation and mock infestation in apple
GroupName	HF_0HPI		HF_12HPI		HF_24HPI		HF_48HPI
bias	Ref-bias	Alt-bias	Ref-bias	Alt-bias	Ref-bias	Alt-bias	Ref-bias	Alt-bias
Gene IDs	HF00057	HF00114	HF00001	HF00028	HF00001	HF00328	HF00057	HF00273
	HF00165	HF00404	HF00115	HF00217	HF00013	HF00435	HF00115	HF00520
	HF00180	HF00435	HF00165	HF00458	HF00046	HF00458	HF00124	HF00542
	HF00197	HF00667	HF00180	HF00466	HF00057	HF00466	HF00180	HF00921
	HF00255	HF00683	HF00197	HF00542	HF00180	HF00542	HF00197	HF00954
	HF00299	HF00941	HF00223	HF00635	HF00197	HF00545	HF00248	HF01054
	HF00318	HF01054	HF00276	HF00640	HF00242	HF00958	HF00299	HF01844
	HF00323	HF01910	HF00299	HF01204	HF00303	HF01656	HF00319	HF03034
	HF00334	HF02039	HF00318	HF01780	HF00396	HF02644	HF00334	HF03133
	HF00375	HF02811	HF00334	HF02577	HF00468	HF02843	HF00378	HF03220
	HF00380	HF02873	HF00435	HF02644	HF00472	HF02873	HF00393	HF03264
	HF00468	HF02962	HF00472	HF02873	HF00499	HF02987	HF00421	HF03703
	HF00472	HF02977	HF00543	HF02987	HF00552	HF03078	HF00435	HF03722
	HF00506	HF03005	HF00552	HF03125	HF00611	HF03264	HF00445	HF03881
	HF00557	HF03207	HF00634	HF03236	HF00652	HF03646	HF00468	HF03988
	HF00756	HF03646	HF00639	HF03264	HF00663	HF03647	HF00472	HF04404
	HF00792	HF03657	HF00663	HF03443	HF00729	HF03703	HF00506	HF04571
	HF00880	HF03703	HF00756	HF03583	HF00756	HF04466	HF00552	HF04833
	HF00881	HF03734	HF00792	HF03630	HF00792	HF04528	HF00589	HF04881
	HF00930	HF04041	HF00881	HF03646	HF00867	HF04571	HF00634	HF05472
	HF00933	HF04798	HF00930	HF03703	HF00881	HF04798	HF00640	HF05598
	HF01021	HF04828	HF00934	HF03881	HF00895	HF04881	HF00652	HF06074
	HF01022	HF05363	HF00941	HF03896	HF00934	HF05056	HF00654	HF06091
	HF01073	HF05509	HF00948	HF04404	HF00948	HF05130	HF00670	HF06126
	HF01240	HF05510	HF01000	HF04484	HF00998	HF05177	HF00729	HF06351
	HF01255	HF05598	HF01054	HF04526	HF01054	HF05416	HF00756	HF06378
	HF01271	HF06074	HF01271	HF04629	HF01216	HF05556	HF00760	HF06725
	HF01373	HF06096	HF01302	HF04881	HF01225	HF05923	HF00821	HF06755
	HF01420	HF06260	HF01374	HF05056	HF01271	HF06074	HF00867	HF06819
	HF01586	HF06378	HF01418	HF05130	HF01302	HF06351	HF00873	HF06914
	HF01610	HF06386	HF01586	HF05416	HF01418	HF06378	HF00880	HF07006
	HF01622	HF06387	HF01622	HF05472	HF01478	HF06387	HF00881	HF07051
	HF01628	HF06502	HF01628	HF06074	HF01515	HF06592	HF00895	HF07052
	HF01656	HF06503	HF01648	HF06279	HF01586	HF06626	HF00930	HF07607
	HF01827	HF06556	HF01848	HF06351	HF01628	HF06714	HF00934	HF07611
	HF01849	HF06719	HF02045	HF06378	HF01629	HF06719	HF00948	HF07712
	HF02045	HF06725	HF02586	HF06387	HF01893	HF06755	HF00979	HF08900
	HF02048	HF06754	HF02607	HF06592	HF01973	HF07051	HF01037	HF08924
	HF02607	HF06800	HF02773	HF06875	HF02045	HF07088	HF01204	HF09386
	HF02788	HF06819	HF02814	HF07008	HF02377	HF07583	HF01230	HF09562
	HF02857	HF07008	HF02847	HF07051	HF02856	HF07600	HF01418	HF09709
	HF02964	HF07011	HF02853	HF07232	HF02857	HF07611	HF01478	HF09754
	HF02974	HF07051	HF02857	HF07524	HF02861	HF07744	HF01570	HF09901
	HF03006	HF07194	HF02859	HF07530	HF03011	HF07983	HF01586	HF09940
	HF03011	HF07230	HF02861	HF07583	HF03020	HF08160	HF01649	HF10087
	HF03067	HF07232	HF03011	HF07611	HF03115	HF08168	HF02007	HF10089
	HF03115	HF07945	HF03115	HF07744	HF03132	HF08837	HF02568	HF10382
	HF03141	HF08004	HF03182	HF08004	HF03182	HF08899	HF02624	HF10402
	HF03170	HF08160	HF03253	HF08160	HF03199	HF08900	HF02653	HF10419
	HF03175	HF08168	HF03285	HF08168	HF03268	HF09387	HF02814	HF10438
	HF03182	HF08900	HF03524	HF08900	HF03465	HF09871	HF02853	HF10614
	HF03253	HF08916	HF03649	HF08907	HF03528	HF09901	HF02857	HF10656
	HF03296	HF08924	HF03651	HF08916	HF03616	HF09945	HF02859	HF10953
	HF03375	HF09304	HF03664	HF08924	HF03640	HF10087	HF02887	HF11050
	HF03443	HF09387	HF03749	HF09564	HF03722	HF10402	HF02929	HF11152
	HF03570	HF09557	HF03755	HF09573	HF03749	HF10403	HF03011	HF11382
	HF03582	HF09573	HF03767	HF09632	HF03755	HF10492	HF03054	HF11520
	HF03645	HF09871	HF03807	HF09871	HF03765	HF10953	HF03079	HF11554
	HF03755	HF10402	HF03824	HF09945	HF03787	HF11050	HF03125	HF11637
	HF03835	HF10614	HF03835	HF10403	HF03807	HF11075	HF03182	HF11773
	HF03895	HF10621	HF03970	HF10492	HF03824	HF11152	HF03235	HF11846
	HF03896	HF11050	HF04007	HF10959	HF03835	HF11637	HF03250	HF11895
	HF03916	HF11353	HF04008	HF11050	HF03881	HF11697	HF03253	HF11899
	HF04007	HF11382	HF04027	HF11570	HF03916	HF11846	HF03404	HF12089
	HF04027	HF11637	HF04034	HF11615	HF03988	HF12145	HF03491	HF12138
	HF04077	HF11777	HF04077	HF11637	HF04007	HF12153	HF03528	HF12139
	HF04153	HF11846	HF04224	HF11656	HF04020	HF12154	HF03570	HF12140
	HF04223	HF11904	HF04389	HF11697	HF04027	HF12189	HF03617	HF12154
	HF04404	HF11920	HF04400	HF11846	HF04077	HF12208	HF03651	HF12208
	HF04417	HF12089	HF04487	HF11946	HF04153	HF12231	HF03755	HF12231
	HF04469	HF12103	HF04525	HF12103	HF04224	HF12309	HF03789	HF12322
	HF04471	HF12138	HF04750	HF12139	HF04389	HF12362	HF03801	HF12402
	HF04525	HF12145	HF04757	HF12145	HF04471	HF12402	HF03807	HF13005
	HF04529	HF12196	HF04798	HF12153	HF04623	HF12934	HF03810	HF13034
	HF04757	HF12231	HF04824	HF12154	HF04824	HF12943	HF03824	HF13190
	HF04864	HF12260	HF04871	HF12281	HF04864	HF13005	HF03896	HF13361
	HF04871	HF12343	HF05024	HF12402	HF04871	HF13019	HF04027	HF13596
	HF05024	HF12352	HF05142	HF12754	HF04882	HF13190	HF04077	HF13792
	HF05130	HF12386	HF05158	HF12849	HF05024	HF13470	HF04389	HF13793
	HF05158	HF12402	HF05178	HF12934	HF05284	HF13792	HF04466	HF14187
	HF05196	HF12983	HF05196	HF13005	HF05334	HF13793	HF04474	HF14193
	HF05346	HF13492	HF05284	HF13008	HF05431	HF14187	HF04598	HF14293
	HF05425	HF13793	HF05390	HF13792	HF05492	HF14293	HF04778	HF14377
	HF05553	HF14293	HF05429	HF13793	HF05514	HF14294	HF04786	HF14422
	HF05557	HF14294	HF05492	HF14294	HF05553	HF14334	HF04824	HF14554
	HF05570	HF14334	HF05540	HF14356	HF05570	HF14377	HF04871	HF15088
	HF05599	HF15478	HF05553	HF14377	HF05599	HF14422	HF04981	HF15091
	HF05667	HF15493	HF05597	HF14426	HF05611	HF14880	HF04993	HF15156
	HF05675	HF15622	HF05599	HF15088	HF05667	HF15493	HF05024	HF15496
	HF05799	HF15625	HF05611	HF15625	HF05682	HF15537	HF05130	HF15622
	HF05822	HF16140	HF05667	HF15760	HF05939	HF15584	HF05156	HF15794
	HF06276	HF16174	HF05778	HF15849	HF06114	HF15612	HF05158	HF16174
	HF06399	HF16196	HF06099	HF15894	HF06273	HF15622	HF05178	HF16401
	HF06514	HF17055	HF06432	HF16196	HF06279	HF15688	HF05227	HF16444
	HF06522	HF17060	HF06514	HF16605	HF06365	HF15849	HF05284	HF16656
	HF06554	HF17280	HF06538	HF16656	HF06401	HF16174	HF05416	HF16806
	HF06583	HF17395	HF06545	HF17163	HF06432	HF16817	HF05429	HF17046
	HF06584	HF17521	HF06556	HF17268	HF06538	HF17118	HF05431	HF17055
	HF06617	HF17524	HF06583	HF17314	HF06545	HF17163	HF05556	HF17103
	HF06620	HF17545	HF06590	HF17412	HF06549	HF17356	HF05599	HF17160
	HF06624	HF17596	HF06614	HF17879	HF06556	HF17395	HF05667	HF17163
	HF06647	HF17790	HF06694	HF17903	HF06583	HF17412	HF05668	HF17198
	HF06688	HF17903	HF06757	HF17976	HF06620	HF17790	HF05786	HF17363
	HF06720	HF17910	HF06782	HF18022	HF06645	HF17910	HF06084	HF17543
	HF06757	HF18014	HF06788	HF18217	HF06657	HF18014	HF06096	HF17562
	HF06782	HF18217	HF06815	HF18221	HF06694	HF18202	HF06099	HF17722
	HF06846	HF18426	HF06822	HF18262	HF06757	HF18591	HF06114	HF17790
	HF06850	HF18554	HF06845	HF18697	HF06788	HF19575	HF06273	HF18014
	HF06891	HF18630	HF06846	HF19285	HF06819	HF19625	HF06387	HF18519
	HF06908	HF19131	HF06850	HF19332	HF06846	HF19934	HF06399	HF18543
	HF06916	HF19290	HF06873	HF19338	HF06850	HF19971	HF06432	HF18554
	HF06923	HF19977	HF06891	HF19495	HF06914	HF19977	HF06471	HF18590
	HF06951	HF20118	HF06905	HF19497	HF06916	HF19991	HF06540	HF18591
	HF06960	HF20165	HF06916	HF19509	HF06923	HF20118	HF06545	HF18792
	HF06973	HF20215	HF06921	HF19575	HF06926	HF20214	HF06546	HF18910
	HF07012	HF20723	HF06923	HF19619	HF06951	HF20798	HF06549	HF19079
	HF07089	HF20763	HF06951	HF19859	HF06976	HF21009	HF06554	HF19134
	HF07161	HF20815	HF06959	HF19868	HF07008	HF21057	HF06583	HF19294
	HF07175	HF20939	HF06960	HF19977	HF07017	HF21252	HF06620	HF19491
	HF07180	HF21149	HF06976	HF20214	HF07034	HF21473	HF06630	HF19497
	HF07204	HF21158	HF07034	HF20215	HF07074	HF21480	HF06631	HF19509
	HF07239	HF21194	HF07117	HF20815	HF07075	HF21595	HF06657	HF20151
	HF07477	HF21294	HF07161	HF20835	HF07117	HF21972	HF06706	HF20490
	HF07494	HF21598	HF07175	HF20939	HF07121	HF22458	HF06720	HF20868
	HF07558	HF21972	HF07204	HF21158	HF07204	HF22747	HF06757	HF20883
	HF07567	HF22334	HF07571	HF21208	HF07232	HF22810	HF06788	HF21041
	HF07614	HF22617	HF07704	HF21359	HF07403	HF22992	HF06845	HF21136
	HF07743	HF22622	HF07730	HF21845	HF07483	HF23064	HF06846	HF21186
	HF07766	HF22703	HF07743	HF21972	HF07703	HF23099	HF06850	HF21252
	HF07955	HF22810	HF07745	HF22334	HF07745	HF23122	HF06881	HF21464
	HF08371	HF23052	HF07746	HF22458	HF07928	HF23167	HF06901	HF21662
	HF08557	HF23074	HF07905	HF22622	HF07955	HF23187	HF06909	HF21972
	HF08652	HF23167	HF07930	HF22624	HF08247	HF23256	HF06913	HF21989
	HF08769	HF23274	HF08371	HF22703	HF08371	HF23274	HF06916	HF22798
	HF08829	HF23362	HF08752	HF22747	HF08652	HF23362	HF06951	HF23031
	HF08953	HF23365	HF08769	HF22798	HF08769	HF23778	HF06969	HF23046
	HF09198	HF23843	HF08946	HF22833	HF08894	HF23806	HF06976	HF23091
	HF09256	HF23852	HF09164	HF22875	HF08907	HF23927	HF07017	HF23141
	HF09329	HF23927	HF09172	HF22876	HF08924	HF23957	HF07033	HF23174
	HF09386	HF24093	HF09198	HF23074	HF09172	HF23961	HF07074	HF23187
	HF09461	HF24426	HF09290	HF23099	HF09198	HF24093	HF07121	HF23256
	HF09538	HF24492	HF09348	HF23167	HF09201	HF24248	HF07180	HF23274
	HF09584	HF25134	HF09370	HF23256	HF09270	HF24492	HF07204	HF23852
	HF09632	HF25138	HF09443	HF23274	HF09304	HF24590	HF07316	HF24163
	HF09674	HF25732	HF09461	HF23806	HF09347	HF24993	HF07334	HF24273
	HF09678	HF26282	HF09532	HF23927	HF09348	HF25024	HF07336	HF24701
	HF09753	HF26336	HF09549	HF23957	HF09443	HF25138	HF07361	HF24702
	HF09920	HF26450	HF09604	HF23961	HF09444	HF25157	HF07403	HF24945
	HF09963	HF26749	HF09646	HF24093	HF09529	HF25522	HF07439	HF25024
	HF10091	HF26828	HF09791	HF24094	HF09532	HF25727	HF07483	HF25088
	HF10123	HF26841	HF09794	HF24426	HF09547	HF25732	HF07500	HF25739
	HF10136	HF27004	HF09920	HF24486	HF09549	HF25816	HF07518	HF25993
	HF10176	HF27060	HF10051	HF24590	HF09555	HF26288	HF07624	HF26187
	HF10354	HF27330	HF10087	HF25134	HF09584	HF26336	HF07756	HF26264
	HF10515	HF27822	HF10101	HF25198	HF10400	HF26444	HF07928	HF26288
	HF10587	HF27899	HF10136	HF25898	HF10406	HF26608	HF07955	HF26336
	HF10663	HF28109	HF10171	HF25938	HF10429	HF26746	HF07983	HF26530
	HF10680	HF28270	HF10176	HF26120	HF10457	HF26772	HF08228	HF26582
	HF10688	HF28286	HF10386	HF26239	HF10517	HF26773	HF08247	HF26584
	HF10858	HF28355	HF10400	HF26282	HF10610	HF26799	HF08371	HF26746
	HF11053	HF28629	HF10421	HF26427	HF10612	HF26828	HF08636	HF26772
	HF11088	HF28954	HF10509	HF26740	HF10621	HF26879	HF08652	HF26773
	HF11092	HF29116	HF10565	HF26749	HF10663	HF26880	HF08769	HF26847
	HF11257	HF29288	HF10613	HF26828	HF10680	HF27408	HF08794	HF26879
	HF11307	HF29639	HF10614	HF26879	HF10688	HF27477	HF08899	HF26880
	HF11431	HF29914	HF10625	HF27477	HF10823	HF27807	HF09153	HF27165
	HF11481	HF29995	HF10655	HF27830	HF10829	HF27868	HF09198	HF27175
	HF11525	HF30208	HF10663	HF27868	HF10855	HF27879	HF09256	HF27347
	HF11549	HF30283	HF10680	HF27899	HF10872	HF27899	HF09263	HF27408
	HF11554	HF30773	HF10688	HF27994	HF10939	HF27921	HF09304	HF27477
	HF11580	HF30826	HF10706	HF28104	HF10966	HF28075	HF09410	HF27493
	HF11581	HF31829	HF10816	HF28368	HF11047	HF28307	HF09443	HF27899
	HF11594	HF32098	HF10886	HF28409	HF11092	HF28459	HF09461	HF28286
	HF11648	HF32204	HF10966	HF28572	HF11187	HF28572	HF09519	HF28482
	HF11661	HF32308	HF11046	HF28921	HF11256	HF28921	HF09532	HF28514
	HF11662	HF32947	HF11047	HF29077	HF11277	HF29080	HF09553	HF28921
	HF11711	HF33088	HF11092	HF29103	HF11307	HF29259	HF09584	HF28952
	HF11727	HF33089	HF11152	HF29198	HF11352	HF29735	HF09794	HF29259
	HF11728	HF33202	HF11257	HF30283	HF11382	HF30282	HF09826	HF29517
	HF11729	HF33250	HF11277	HF30402	HF11440	HF30397	HF09855	HF29639
	HF11740	HF33600	HF11307	HF30516	HF11448	HF30422	HF09873	HF29719
	HF11793	HF33947	HF11331	HF30542	HF11461	HF31890	HF09933	HF29852
	HF11822	HF33952	HF11405	HF31788	HF11497	HF32053	HF09945	HF30282
	HF11830	HF33991	HF11424	HF31958	HF11525	HF32071	HF09946	HF30397
	HF11849	HF33999	HF11431	HF32071	HF11529	HF32098	HF10051	HF30773
	HF11871	HF34047	HF11448	HF32098	HF11540	HF32278	HF10136	HF31788
	HF11880	HF34051	HF11458	HF32204	HF11549	HF32307	HF10141	HF31958
	HF11902	HF34457	HF11525	HF32218	HF11570	HF33050	HF10154	HF32053
	HF11949	HF34670	HF11529	HF32991	HF11580	HF33155	HF10429	HF32071
	HF12005	HF34880	HF11553	HF33165	HF11594	HF33165	HF10509	HF32098
	HF12074	HF34947	HF11558	HF33283	HF11595	HF33597	HF10517	HF32110
	HF12078	HF35004	HF11563	HF33703	HF11604	HF33747	HF10524	HF32153
	HF12096	HF35047	HF11581	HF33760	HF11611	HF33760	HF10565	HF32204
	HF12102	HF35403	HF11593	HF33852	HF11624	HF33947	HF10610	HF32278
	HF12112	HF35820	HF11594	HF33991	HF11626	HF33982	HF10680	HF32819
	HF12133	HF36074	HF11599	HF34022	HF11711	HF33999	HF10688	HF32824
	HF12210	HF36442	HF11631	HF34047	HF11728	HF34250	HF10872	HF33155
	HF12245	HF36565	HF11740	HF34123	HF11740	HF34384	HF11014	HF33760
	HF12323	HF36604	HF11780	HF35164	HF11780	HF34510	HF11092	HF33899
	HF12329	HF36715	HF11796	HF35403	HF11822	HF35047	HF11098	HF33947
	HF12388	HF37276	HF11822	HF35504	HF11830	HF35164	HF11307	HF33958
	HF12820	HF37616	HF11893	HF36074	HF11893	HF35170	HF11332	HF33999
	HF12878	HF37620	HF11902	HF36165	HF11902	HF35383	HF11341	HF34051
	HF12905	HF38843	HF11916	HF36282	HF11977	HF35729	HF11405	HF34179
	HF12913	HF39388	HF12010	HF36565	HF12024	HF35835	HF11448	HF34384
	HF12937	HF39408	HF12078	HF36715	HF12074	HF35849	HF11454	HF34422
	HF12957	HF39439	HF12087	HF37276	HF12078	HF36015	HF11461	HF34773
	HF12961	HF39559	HF12099	HF37376	HF12087	HF36074	HF11496	HF35341
	HF12992	HF39829	HF12102	HF37616	HF12102	HF36635	HF11517	HF35359
	HF13011	HF39865	HF12128	HF37713	HF12210	HF36713	HF11525	HF35729
	HF13019	HF39887	HF12133	HF38070	HF12217	HF36715	HF11551	HF37276
	HF13117	HF39931	HF12231	HF38206	HF12245	HF37016	HF11558	HF37774
	HF13124	HF40760	HF12245	HF38346	HF12296	HF37175	HF11580	HF38871
	HF13173	HF40912	HF12309	HF38677	HF12314	HF37183	HF11581	HF38959
	HF13353	HF40930	HF12314	HF38866	HF12316	HF37260	HF11595	HF39076
	HF13601	HF41027	HF12329	HF39650	HF12359	HF37419	HF11604	HF39218
	HF13693	HF41204	HF12343	HF39931	HF12361	HF37616	HF11626	HF39783
	HF13779	HF41449	HF12359	HF40204	HF12604	HF37620	HF11663	HF39869
	HF13802	HF41582	HF12361	HF40468	HF12626	HF37813	HF11670	HF39887
	HF13843	HF41631	HF12584	HF40760	HF12712	HF38349	HF11711	HF40153
	HF14186	HF41735	HF12829	HF40912	HF12733	HF38866	HF11728	HF40468
	HF14203	HF41781	HF12850	HF41631	HF12748	HF39076	HF11730	HF40732
	HF14308	HF42330	HF12900	HF41656	HF12754	HF39374	HF11791	HF40760
	HF14325	HF42423	HF12961	HF41712	HF12782	HF39408	HF11819	HF40912
	HF14329	HF42574	HF12992	HF41951	HF12850	HF39851	HF11822	HF40980
	HF14352	HF42609	HF13011	HF41984	HF12868	HF39878	HF11850	HF41119
	HF14357	HF42964	HF13124	HF42117	HF12900	HF39931	HF11871	HF41558
	HF14376	HF43030	HF13172	HF42964	HF12914	HF40290	HF11893	HF41564
	HF14407	HF43107	HF13452	HF43030	HF12939	HF40760	HF11902	HF41861
	HF14451	HF43696	HF13809	HF43107	HF12961	HF41063	HF11949	HF41977
	HF14526	HF43779	HF13843	HF43466	HF12967	HF41564	HF12005	HF42070
	HF14535	HF43806	HF14186	HF43779	HF13008	HF41631	HF12024	HF42073
	HF14567	HF43978	HF14194	HF43806	HF13011	HF42001	HF12078	HF42287
	HF14909	HF44091	HF14201	HF43836	HF13117	HF42070	HF12087	HF42309
	HF14934	HF44142	HF14203	HF43980	HF13124	HF42348	HF12101	HF42352
	HF15103	HF44373	HF14268	HF44091	HF13174	HF42686	HF12102	HF42360
	HF15151	HF44423	HF14293	HF44141	HF13297	HF42698	HF12112	HF42612
	HF15274	HF44608	HF14329	HF44610	HF13452	HF42964	HF12128	HF42754
	HF15586		HF14357		HF13779	HF43030	HF12145	HF42785
	HF15701		HF14376		HF13802	HF43203	HF12206	HF42924
	HF15748		HF14384		HF13819	HF43466	HF12210	HF43030
	HF15760		HF14407		HF13837	HF43779	HF12245	HF43150
	HF15808		HF14526		HF13843	HF43799	HF12316	HF43429
	HF15809		HF14602		HF14186	HF43806	HF12323	HF43466
	HF15860		HF14707		HF14194	HF43834	HF12361	HF43779
	HF15885		HF14718		HF14198	HF44091	HF12362	HF43800
	HF15916		HF14906		HF14203	HF44141	HF12376	HF43806
	HF15955		HF14909		HF14329	HF44142	HF12568	HF43928
	HF15971		HF15066		HF14356	HF44261	HF12604	HF43971
	HF16061		HF15103		HF14407		HF12626	HF43978
	HF16070		HF15119		HF14426		HF12657	HF44142
	HF16093		HF15151		HF14451		HF12681	HF44247
	HF16118		HF15189		HF14526		HF12712	HF44248
	HF16273		HF15274		HF14563		HF12778	HF44276
	HF16274		HF15453		HF14707		HF12782
	HF16324		HF15612		HF14882		HF12842
	HF16348		HF15614		HF14899		HF12849
	HF16351		HF15717		HF14906		HF12850
	HF16389		HF15748		HF14934		HF12868
	HF16401		HF15751		HF15066		HF12937
	HF16422		HF15822		HF15103		HF12968
	HF16442		HF15963		HF15114		HF13002
	HF16459		HF15970		HF15151		HF13011
	HF16493		HF16093		HF15189		HF13124
	HF16624		HF16118		HF15525		HF13452
	HF16712		HF16139		HF15580		HF13457
	HF16714		HF16197		HF15635		HF13752
	HF16850		HF16273		HF15672		HF13773
	HF16892		HF16274		HF15701		HF13779
	HF16903		HF16324		HF15794		HF13843
	HF16994		HF16389		HF15822		HF14186
	HF16995		HF16396		HF15844		HF14198
	HF16996		HF16416		HF15860		HF14201
	HF17033		HF16442		HF15877		HF14203
	HF17046		HF16459		HF15919		HF14224
	HF17058		HF16493		HF16089		HF14233
	HF17079		HF16546		HF16118		HF14268
	HF17127		HF16550		HF16139		HF14308
	HF17128		HF16575		HF16196		HF14329
	HF17130		HF16624		HF16197		HF14395
	HF17131		HF16696		HF16274		HF14407
	HF17132		HF16708		HF16351		HF14504
	HF17133		HF16712		HF16375		HF15066
	HF17146		HF16714		HF16389		HF15099
	HF17150		HF16764		HF16401		HF15103
	HF17184		HF16776		HF16436		HF15118
	HF17199		HF16850		HF16459		HF15130
	HF17287		HF16892		HF16493		HF15189
	HF17288		HF16903		HF16624		HF15193
	HF17347		HF16994		HF16655		HF15212
	HF17410		HF16996		HF16710		HF15274
	HF17414		HF17046		HF16712		HF15510
	HF17436		HF17058		HF16714		HF15515
	HF17472		HF17060		HF16715		HF15586
	HF17473		HF17079		HF16813		HF15621
	HF17497		HF17115		HF16867		HF15672
	HF17508		HF17127		HF16892		HF15701
	HF17560		HF17128		HF16903		HF15717
	HF17598		HF17130		HF16994		HF15803
	HF17775		HF17131		HF16995		HF15822
	HF17786		HF17132		HF16996		HF15860
	HF17791		HF17133		HF17055		HF15894
	HF17793		HF17184		HF17058		HF15919
	HF17858		HF17234		HF17060		HF16085
	HF17917		HF17259		HF17079		HF16089
	HF17929		HF17270		HF17096		HF16139
	HF17941		HF17303		HF17127		HF16140
	HF18010		HF17436		HF17128		HF16274
	HF18058		HF17455		HF17131		HF16348
	HF18082		HF17472		HF17132		HF16389
	HF18163		HF17487		HF17133		HF16436
	HF18176		HF17497		HF17150		HF16459
	HF18190		HF17539		HF17234		HF16493
	HF18202		HF17559		HF17259		HF16509
	HF18275		HF17562		HF17270		HF16550
	HF18356		HF17775		HF17303		HF16575
	HF18390		HF17786		HF17347		HF16624
	HF18410		HF17790		HF17366		HF16655
	HF18414		HF17791		HF17406		HF16682
	HF18488		HF17924		HF17436		HF16712
	HF18497		HF17936		HF17472		HF16713
	HF18519		HF18039		HF17487		HF16714
	HF18573		HF18057		HF17508		HF16715
	HF18643		HF18058		HF17539		HF16776
	HF18696		HF18082		HF17722		HF16813
	HF18752		HF18190		HF17791		HF16817
	HF18859		HF18202		HF17793		HF16850
	HF18908		HF18275		HF17918		HF16867
	HF18932		HF18488		HF17929		HF16892
	HF19065		HF18519		HF17968		HF16896
	HF19067		HF18527		HF18005		HF16903
	HF19069		HF18532		HF18006		HF16991
	HF19221		HF18543		HF18039		HF16994
	HF19224		HF18574		HF18058		HF16995
	HF19259		HF18637		HF18176		HF16996
	HF19440		HF18643		HF18180		HF17058
	HF19571		HF18680		HF18190		HF17067
	HF19613		HF18690		HF18205		HF17091
	HF19711		HF18696		HF18217		HF17127
	HF19743		HF18727		HF18218		HF17128
	HF19830		HF18752		HF18262		HF17130
	HF19859		HF18791		HF18269		HF17131
	HF19907		HF18822		HF18297		HF17132
	HF19929		HF18897		HF18488		HF17133
	HF20097		HF18899		HF18497		HF17145
	HF20214		HF18910		HF18519		HF17175
	HF20223		HF18927		HF18543		HF17184
	HF20243		HF18928		HF18574		HF17239
	HF20361		HF18932		HF18576		HF17270
	HF20490		HF18940		HF18637		HF17288
	HF20623		HF19036		HF18680		HF17301
	HF20999		HF19057		HF18690		HF17303
	HF21009		HF19064		HF18692		HF17366
	HF21011		HF19067		HF18696		HF17395
	HF21015		HF19091		HF18727		HF17472
	HF21019		HF19119		HF18752		HF17473
	HF21054		HF19125		HF18899		HF17487
	HF21064		HF19133		HF18927		HF17497
	HF21129		HF19231		HF18928		HF17508
	HF21224		HF19675		HF18945		HF17539
	HF21232		HF19787		HF18984		HF17545
	HF21252		HF19872		HF19036		HF17557
	HF21260		HF19924		HF19057		HF17567
	HF21279		HF19971		HF19076		HF17596
	HF21288		HF20055		HF19091		HF17597
	HF21309		HF20083		HF19119		HF17598
	HF21357		HF20090		HF19130		HF17781
	HF21412		HF20096		HF19131		HF17787
	HF21504		HF20193		HF19224		HF17791
	HF21614		HF20243		HF19324		HF17793
	HF21626		HF20311		HF19332		HF17823
	HF21655		HF20361		HF19495		HF17872
	HF21721		HF20623		HF19497		HF17892
	HF21751		HF20830		HF19509		HF17910
	HF21805		HF21127		HF19571		HF17929
	HF21891		HF21129		HF19922		HF17935
	HF21895		HF21130		HF19925		HF17968
	HF21898		HF21138		HF19932		HF18006
	HF21957		HF21186		HF19943		HF18015
	HF22008		HF21190		HF20083		HF18039
	HF22738		HF21220		HF20193		HF18058
	HF22768		HF21224		HF20233		HF18065
	HF22795		HF21232		HF20334		HF18091
	HF22876		HF21260		HF20347		HF18190
	HF22878		HF21294		HF20361		HF18198
	HF22906		HF21323		HF20490		HF18218
	HF22998		HF21512		HF20560		HF18269
	HF23025		HF21546		HF20577		HF18275
	HF23075		HF21621		HF20616		HF18297
	HF23119		HF21626		HF20771		HF18320
	HF23162		HF21655		HF20830		HF18386
	HF23196		HF21733		HF20939		HF18441
	HF23207		HF21803		HF20982		HF18488
	HF23279		HF21805		HF20985		HF18527
	HF23367		HF21891		HF21020		HF18537
	HF23381		HF21898		HF21029		HF18566
	HF23814		HF21934		HF21064		HF18630
	HF23850		HF22042		HF21113		HF18671
	HF23965		HF22138		HF21130		HF18696
	HF23969		HF22179		HF21138		HF18727
	HF24000		HF22502		HF21232		HF18857
	HF24001		HF22590		HF21234		HF18899
	HF24017		HF22744		HF21260		HF18927
	HF24031		HF22799		HF21288		HF19006
	HF24172		HF22810		HF21323		HF19057
	HF24236		HF22853		HF21449		HF19064
	HF24447		HF22878		HF21455		HF19067
	HF24450		HF22909		HF21504		HF19098
	HF24455		HF22910		HF21512		HF19118
	HF24485		HF22947		HF21540		HF19147
	HF24552		HF22998		HF21543		HF19259
	HF24631		HF23049		HF21607		HF19285
	HF24688		HF23052		HF21621		HF19332
	HF24712		HF23075		HF21626		HF19495
	HF24802		HF23091		HF21655		HF19554
	HF25024		HF23136		HF21723		HF19571
	HF25058		HF23146		HF21805		HF19688
	HF25089		HF23162		HF21809		HF19745
	HF25190		HF23214		HF21866		HF19872
	HF25240		HF23297		HF21891		HF19925
	HF25299		HF23365		HF21898		HF19943
	HF25525		HF23814		HF21908		HF19977
	HF25653		HF23965		HF21923		HF19979
	HF25682		HF24000		HF21957		HF19984
	HF25717		HF24001		HF22297		HF19988
	HF25736		HF24017		HF22334		HF20022
	HF25737		HF24236		HF22432		HF20055
	HF25770		HF24287		HF22445		HF20083
	HF25790		HF24303		HF22502		HF20095
	HF25791		HF24507		HF22514		HF20149
	HF25822		HF24606		HF22517		HF20193
	HF25879		HF24663		HF22518		HF20214
	HF25881		HF24712		HF22703		HF20243
	HF25916		HF24922		HF22799		HF20347
	HF25933		HF24941		HF22878		HF20361
	HF25959		HF24978		HF22906		HF20763
	HF25980		HF25078		HF22978		HF20835
	HF25982		HF25089		HF22998		HF20971
	HF26015		HF25136		HF23000		HF20985
	HF26072		HF25190		HF23006		HF21001
	HF26192		HF25196		HF23025		HF21004
	HF26193		HF25643		HF23074		HF21012
	HF26221		HF25653		HF23091		HF21020
	HF26277		HF25732		HF23130		HF21029
	HF26287		HF25736		HF23141		HF21064
	HF26388		HF25737		HF23146		HF21094
	HF26530		HF25746		HF23162		HF21127
	HF26546		HF25791		HF23196		HF21130
	HF26697		HF25899		HF23365		HF21138
	HF26984		HF25974		HF23380		HF21143
	HF27296		HF25986		HF23774		HF21149
	HF27392		HF26287		HF23850		HF21181
	HF27616		HF26336		HF23894		HF21210
	HF27796		HF26474		HF23908		HF21216
	HF27819		HF26530		HF23965		HF21232
	HF27830		HF26546		HF24000		HF21234
	HF27833		HF26590		HF24017		HF21280
	HF28030		HF26746		HF24030		HF21323
	HF28117		HF26772		HF24031		HF21387
	HF28165		HF26773		HF24040		HF21421
	HF28182		HF26780		HF24105		HF21473
	HF28232		HF26880		HF24162		HF21504
	HF28241		HF26962		HF24281		HF21607
	HF28244		HF26984		HF24287		HF21655
	HF28323		HF27299		HF24288		HF21809
	HF28339		HF27355		HF24511		HF21866
	HF28392		HF27616		HF24515		HF21891
	HF28424		HF27682		HF24528		HF21895
	HF28480		HF27824		HF24552		HF21898
	HF28945		HF27827		HF24573		HF21908
	HF28946		HF27855		HF24663		HF22065
	HF29140		HF28030		HF24680		HF22095
	HF29347		HF28055		HF24954		HF22432
	HF29432		HF28180		HF24975		HF22449
	HF29505		HF28232		HF24978		HF22517
	HF29534		HF28286		HF25196		HF22738
	HF29545		HF28288		HF25248		HF22739
	HF29554		HF28302		HF25717		HF22906
	HF29578		HF28307		HF25736		HF22947
	HF29596		HF28407		HF25737		HF22992
	HF29611		HF28408		HF25881		HF22998
	HF29612		HF28440		HF25919		HF23006
	HF29637		HF28480		HF25932		HF23100
	HF29655		HF28629		HF25993		HF23110
	HF29942		HF28881		HF26120		HF23162
	HF30024		HF28946		HF26282		HF23196
	HF30279		HF29080		HF26283		HF23207
	HF30354		HF29172		HF26474		HF23327
	HF30439		HF29286		HF26546		HF23352
	HF30525		HF29289		HF26590		HF23365
	HF30528		HF29347		HF26659		HF23937
	HF30564		HF29411		HF26749		HF23965
	HF30579		HF29517		HF26752		HF24017
	HF30628		HF29554		HF26754		HF24030
	HF30673		HF29578		HF26780		HF24031
	HF30692		HF29596		HF26937		HF24084
	HF31642		HF29603		HF27080		HF24129
	HF31863		HF29611		HF27103		HF24162
	HF31901		HF29612		HF27392		HF24164
	HF31923		HF29627		HF27452		HF24287
	HF31945		HF29633		HF27616		HF24303
	HF31946		HF29655		HF27668		HF24611
	HF32015		HF29671		HF27682		HF24655
	HF32030		HF29718		HF27824		HF24663
	HF32073		HF29728		HF27855		HF24680
	HF32084		HF29735		HF28030		HF24908
	HF32094		HF29774		HF28055		HF24919
	HF32116		HF29901		HF28060		HF24922
	HF32171		HF29936		HF28102		HF24974
	HF32220		HF29942		HF28149		HF24978
	HF32328		HF30052		HF28162		HF24993
	HF32352		HF30159		HF28165		HF25089
	HF32409		HF30179		HF28214		HF25190
	HF32431		HF30262		HF28232		HF25239
	HF32711		HF30279		HF28251		HF25240
	HF32911		HF30347		HF28265		HF25635
	HF33017		HF30355		HF28345		HF25643
	HF33027		HF30393		HF28368		HF25653
	HF33049		HF30439		HF28376		HF25736
	HF33063		HF30528		HF28407		HF25746
	HF33148		HF30564		HF28424		HF25810
	HF33191		HF30625		HF28439		HF25881
	HF33257		HF30628		HF28448		HF26006
	HF33284		HF30691		HF28480		HF26224
	HF33311		HF31642		HF28489		HF26239
	HF33362		HF31863		HF28645		HF26283
	HF33455		HF31880		HF28881		HF26388
	HF33478		HF31955		HF29046		HF26474
	HF33583		HF32015		HF29103		HF26540
	HF33786		HF32073		HF29140		HF26590
	HF33794		HF32094		HF29159		HF26626
	HF33836		HF32095		HF29161		HF26656
	HF33896		HF32112		HF29172		HF26659
	HF33951		HF32220		HF29173		HF26749
	HF33980		HF32328		HF29186		HF26752
	HF33988		HF32787		HF29286		HF26790
	HF34044		HF32911		HF29341		HF26807
	HF34163		HF33027		HF29347		HF26854
	HF34400		HF33040		HF29510		HF26873
	HF34424		HF33046		HF29517		HF26881
	HF34450		HF33063		HF29596		HF27103
	HF34485		HF33088		HF29611		HF27176
	HF34632		HF33104		HF29612		HF27192
	HF34649		HF33108		HF29637		HF27616
	HF34653		HF33148		HF29639		HF27824
	HF34668		HF33158		HF29655		HF27855
	HF34675		HF33191		HF29671		HF27870
	HF34688		HF33201		HF29718		HF28030
	HF34707		HF33257		HF29728		HF28038
	HF34873		HF33284		HF29774		HF28081
	HF34959		HF33362		HF29942		HF28102
	HF35176		HF33550		HF29960		HF28140
	HF35362		HF33590		HF30024		HF28165
	HF35374		HF33597		HF30146		HF28176
	HF35748		HF33603		HF30283		HF28214
	HF35878		HF33610		HF30354		HF28232
	HF35932		HF33676		HF30355		HF28302
	HF35954		HF33798		HF30393		HF28307
	HF35962		HF33877		HF30399		HF28316
	HF36028		HF33924		HF30413		HF28339
	HF36101		HF33947		HF30528		HF28407
	HF36158		HF33951		HF30589		HF28422
	HF36269		HF33953		HF30599		HF28424
	HF36503		HF33980		HF30600		HF28572
	HF36514		HF33999		HF30618		HF28629
	HF36583		HF34051		HF30628		HF29103
	HF36606		HF34179		HF30665		HF29105
	HF36647		HF34250		HF30693		HF29116
	HF36668		HF34293		HF30842		HF29126
	HF36735		HF34400		HF31642		HF29172
	HF36736		HF34450		HF31721		HF29186
	HF37159		HF34467		HF31863		HF29347
	HF37451		HF34547		HF31945		HF29611
	HF37543		HF34632		HF31992		HF29612
	HF37651		HF34653		HF32015		HF29803
	HF37763		HF34668		HF32073		HF30136
	HF38130		HF34684		HF32094		HF30272
	HF38245		HF34688		HF32154		HF30331
	HF38295		HF34707		HF32186		HF30344
	HF38417		HF34877		HF32196		HF30350
	HF38427		HF34895		HF32204		HF30354
	HF38467		HF34960		HF32218		HF30439
	HF38505		HF35004		HF32220		HF30528
	HF38662		HF35047		HF32328		HF30589
	HF38772		HF35192		HF32351		HF30599
	HF38864		HF35211		HF32352		HF30600
	HF38867		HF35325		HF32409		HF30615
	HF38901		HF35362		HF32714		HF30629
	HF38927		HF35374		HF32787		HF30657
	HF38997		HF35376		HF32824		HF30691
	HF39002		HF35485		HF32953		HF30757
	HF39003		HF35729		HF33027		HF30860
	HF39033		HF35783		HF33038		HF31642
	HF39202		HF35849		HF33063		HF31721
	HF39206		HF35872		HF33088		HF31749
	HF39293		HF35897		HF33092		HF31818
	HF39467		HF35903		HF33104		HF31863
	HF39695		HF35954		HF33191		HF31880
	HF39780		HF36158		HF33201		HF31902
	HF40024		HF36198		HF33257		HF31915
	HF40105		HF36419		HF33284		HF31946
	HF40112		HF36445		HF33311		HF31994
	HF40674		HF36476		HF33354		HF32069
	HF40686		HF36489		HF33362		HF32073
	HF40772		HF36567		HF33534		HF32094
	HF40851		HF36635		HF33550		HF32171
	HF40884		HF36647		HF33603		HF32186
	HF40946		HF36674		HF33610		HF32196
	HF40973		HF36702		HF33754		HF32218
	HF41203		HF36735		HF33791		HF32220
	HF41504		HF37016		HF33857		HF32241
	HF41544		HF37118		HF33896		HF32271
	HF41565		HF37139		HF33906		HF32325
	HF41600		HF37149		HF33953		HF32411
	HF41703		HF37168		HF33980		HF32520
	HF41719		HF37260		HF34019		HF32711
	HF41779		HF37284		HF34023		HF32714
	HF41920		HF37305		HF34076		HF32787
	HF41928		HF37318		HF34123		HF33027
	HF41941		HF37337		HF34163		HF33038
	HF41942		HF37378		HF34293		HF33052
	HF41984		HF37451		HF34400		HF33063
	HF41998		HF37501		HF34424		HF33070
	HF42038		HF37543		HF34456		HF33088
	HF42145		HF37651		HF34522		HF33092
	HF42217		HF37725		HF34547		HF33093
	HF42318		HF37763		HF34551		HF33104
	HF42344		HF37781		HF34632		HF33178
	HF42450		HF37837		HF34659		HF33191
	HF42493		HF38185		HF34684		HF33201
	HF42506		HF38221		HF34688		HF33284
	HF42527		HF38245		HF34866		HF33362
	HF42612		HF38360		HF35005		HF33414
	HF42662		HF38417		HF35126		HF33419
	HF42680		HF38646		HF35341		HF33454
	HF42787		HF38662		HF35374		HF33497
	HF42924		HF38772		HF35376		HF33550
	HF42987		HF38901		HF35384		HF33603
	HF43182		HF38938		HF35397		HF33676
	HF43287		HF39076		HF35872		HF33747
	HF43394		HF39169		HF35954		HF33791
	HF43416		HF39202		HF36044		HF33793
	HF43426		HF39293		HF36158		HF33811
	HF43449		HF39317		HF36198		HF33848
	HF43453		HF39343		HF36420		HF33896
	HF43530		HF39467		HF36445		HF33904
	HF43580		HF39559		HF36470		HF33934
	HF43693		HF39589		HF36476		HF33942
	HF43723		HF39600		HF36489		HF33953
	HF43826		HF39696		HF36543		HF33965
	HF43831		HF39704		HF36569		HF34012
	HF43834		HF39780		HF36641		HF34019
	HF43892		HF39881		HF36647		HF34079
	HF43898		HF40080		HF36686		HF34216
	HF43916		HF40143		HF36727		HF34293
	HF44154		HF40227		HF37149		HF34336
	HF44315		HF40329		HF37187		HF34400
	HF44408		HF40343		HF37189		HF34424
	HF44501		HF40566		HF37276		HF34457
	HF44513		HF40686		HF37284		HF34522
	HF44661		HF40761		HF37305		HF34547
			HF40772		HF37337		HF34551
			HF40846		HF37372		HF34591
			HF40851		HF37376		HF34613
			HF40908		HF37460		HF34632
			HF40930		HF37651		HF34653
			HF41033		HF37682		HF34684
			HF41084		HF37687		HF34689
			HF41193		HF37713		HF34873
			HF41203		HF37725		HF34960
			HF41445		HF37763		HF35042
			HF41449		HF38245		HF35147
			HF41537		HF38417		HF35170
			HF41564		HF38427		HF35199
			HF41760		HF38429		HF35362
			HF41792		HF38433		HF35372
			HF41874		HF38446		HF35376
			HF41930		HF38500		HF35397
			HF42038		HF38523		HF35402
			HF42073		HF38535		HF35406
			HF42217		HF38562		HF35509
			HF42221		HF38636		HF35783
			HF42222		HF38662		HF35954
			HF42300		HF38712		HF35988
			HF42318		HF38772		HF36158
			HF42319		HF38782		HF36243
			HF42368		HF38791		HF36470
			HF42400		HF38869		HF36476
			HF42438		HF38871		HF36488
			HF42494		HF38900		HF36489
			HF42662		HF38901		HF36633
			HF42787		HF38927		HF36635
			HF42905		HF38938		HF36641
			HF42914		HF39084		HF36647
			HF42952		HF39180		HF36727
			HF42981		HF39200		HF37016
			HF42987		HF39234		HF37230
			HF43093		HF39293		HF37376
			HF43232		HF39317		HF37543
			HF43250		HF39343		HF37620
			HF43261		HF39439		HF37682
			HF43287		HF39467		HF37687
			HF43386		HF39498		HF37725
			HF43416		HF39600		HF37763
			HF43426		HF39601		HF37773
			HF43453		HF39736		HF38080
			HF43578		HF39832		HF38234
			HF43580		HF39975		HF38245
			HF43639		HF40015		HF38389
			HF43693		HF40087		HF38393
			HF43706		HF40200		HF38426
			HF43723		HF40204		HF38429
			HF43805		HF40244		HF38433
			HF43826		HF40308		HF38500
			HF43834		HF40314		HF38523
			HF43898		HF40493		HF38549
			HF44056		HF40511		HF38662
			HF44061		HF40525		HF38663
			HF44237		HF41025		HF38712
			HF44315		HF41203		HF38765
			HF44501		HF41491		HF38772
			HF44569		HF41563		HF38782
			HF44629		HF41709		HF38791
					HF41760		HF38827
					HF41862		HF38867
					HF41930		HF38869
					HF42038		HF38897
					HF42091		HF38900
					HF42126		HF38901
					HF42196		HF38927
					HF42217		HF39200
					HF42222		HF39202
					HF42279		HF39208
					HF42287		HF39234
					HF42311		HF39293
					HF42344		HF39317
					HF42368		HF39343
					HF42384		HF39467
					HF42435		HF39469
					HF42450		HF39601
					HF42494		HF39672
					HF42515		HF39804
					HF42531		HF39831
					HF42552		HF39832
					HF42584		HF39851
					HF42609		HF39863
					HF42635		HF39881
					HF42662		HF39937
					HF42675		HF40017
					HF42680		HF40087
					HF42734		HF40103
					HF42787		HF40139
					HF42869		HF40188
					HF42924		HF40292
					HF42952		HF40308
					HF42981		HF40316
					HF43055		HF40324
					HF43143		HF40482
					HF43261		HF40674
					HF43367		HF40761
					HF43379		HF40908
					HF43416		HF40930
					HF43426		HF40946
					HF43453		HF41040
					HF43578		HF41203
					HF43580		HF41253
					HF43583		HF41462
					HF43693		HF41511
					HF43706		HF41544
					HF43708		HF41586
					HF43723		HF41760
					HF43805		HF41862
					HF43831		HF41943
					HF43832		HF41966
					HF44060		HF41998
					HF44061		HF42001
					HF44248		HF42086
					HF44276		HF42091
					HF44315		HF42126
					HF44345		HF42147
					HF44359		HF42196
					HF44513		HF42217
					HF44629		HF42318
					HF44661		HF42344
							HF42368
							HF42376
							HF42486
							HF42494
							HF42507
							HF42525
							HF42527
							HF42584
							HF42597
							HF42680
							HF42828
							HF42952
							HF42954
							HF42955
							HF42987
							HF43093
							HF43104
							HF43106
							HF43143
							HF43195
							HF43261
							HF43351
							HF43367
							HF43381
							HF43394
							HF43426
							HF43453
							HF43522
							HF43578
							HF43580
							HF43693
							HF43696
							HF43723
							HF43756
							HF43763
							HF43805
							HF43831
							HF44045
							HF44060
							HF44061
							HF44314
							HF44315
							HF44319
							HF44398
							HF44501
							HF44610
							HF44644
							HF44661

## Sheet: Table S4
Table S4. GO enrichment of consistent ASEGs
Gene	Description	Biological Process	Cellular Component	Molecular Function
HF00180	heat shock 70 kda protein 15-like	GO:0055114//oxidation-reduction process	-	GO:0005524//ATP binding; GO:0032440//2-alkenal reductase [NAD(P)] activity
HF00197	heat shock 70 kda protein 15-like	GO:0055114//oxidation-reduction process	-	GO:0005524//ATP binding; GO:0032440//2-alkenal reductase [NAD(P)] activity
HF00472	leucine-rich repeat extensin-like protein 3	-	GO:0016021//integral component of membrane	-
HF00881	70 kda peptidyl-prolyl isomerase-like	GO:0000413//protein peptidyl-prolyl isomerization; GO:0061077//chaperone-mediated protein folding	GO:0005789//endoplasmic reticulum membrane	GO:0003755//peptidyl-prolyl cis-trans isomerase activity; GO:0005528//FK506 binding
HF01586	probable e3 ubiquitin-protein ligase log2	-	-	GO:0008270//zinc ion binding; GO:0016874//ligase activity
HF02857	protease do-like chloroplastic	GO:0006508//proteolysis; GO:0009658//chloroplast organization; GO:0010206//photosystem II repair; GO:0030163//protein catabolic process; GO:0055114//oxidation-reduction process	GO:0005739//mitochondrion; GO:0009533//chloroplast stromal thylakoid; GO:0009535//chloroplast thylakoid membrane; GO:0009941//chloroplast envelope	GO:0004252//serine-type endopeptidase activity; GO:0032440//2-alkenal reductase [NAD(P)] activity
HF03182	ubp1-associated protein 2c	GO:0006952//defense response; GO:0008219//cell death; GO:0009693//ethylene biosynthetic process; GO:0010150//leaf senescence	GO:0005730//nucleolus	GO:0000166//nucleotide binding; GO:0003676//nucleic acid binding
HF04027	g-type lectin s-receptor-like serine threonine-protein kinase at4g27290	GO:0009987//cellular process	GO:0016020//membrane	-
HF04077	mate efflux family protein 1-like	GO:0006855//drug transmembrane transport	GO:0016020//membrane	GO:0015238//drug transmembrane transporter activity
HF04871	udp-glycosyltransferase 86a1-like	GO:0008152//metabolic process	-	GO:0016758//transferase activity, transferring hexosyl groups
HF05024	uncharacterized protein loc103449060	-	GO:0005768//endosome; GO:0005802//trans-Golgi network; GO:0016021//integral component of membrane	-
HF06074	beta-glucosidase 11-like	GO:0005975//carbohydrate metabolic process	-	GO:0004553//hydrolase activity, hydrolyzing O-glycosyl compounds
HF06378	peroxidase 48	GO:0006979//response to oxidative stress; GO:0009664//plant-type cell wall organization; GO:0042744//hydrogen peroxide catabolic process; GO:0055114//oxidation-reduction process	GO:0005576//extracellular region; GO:0009505//plant-type cell wall	GO:0004601//peroxidase activity; GO:0020037//heme binding; GO:0046872//metal ion binding
HF06846	uncharacterized protein isoform 1	GO:0044699//single-organism process	GO:0016020//membrane	-
HF06916	cinnamoyl- reductase 1-like isoform x2	-	-	GO:0016616//oxidoreductase activity, acting on the CH-OH group of donors, NAD or NADP as acceptor
HF06951	cycloartenol-c-24-methyltransferase	GO:0009793//embryo development ending in seed dormancy; GO:0016126//sterol biosynthetic process; GO:0032259//methylation	GO:0005768//endosome; GO:0005774//vacuolar membrane; GO:0005783//endoplasmic reticulum; GO:0005802//trans-Golgi network; GO:0009506//plasmodesma	GO:0003838//sterol 24-C-methyltransferase activity
HF07051	e3 ubiquitin-protein ligase ring1-like	GO:0000209//protein polyubiquitination; GO:0042787//protein ubiquitination involved in ubiquitin-dependent protein catabolic process; GO:0043161//proteasome-mediated ubiquitin-dependent protein catabolic process	-	GO:0008270//zinc ion binding; GO:0061630//ubiquitin protein ligase activity
HF07204	dna-directed rna polymerase iii subunit rpc31-like	GO:0006383//transcription from RNA polymerase III promoter	GO:0031981//nuclear lumen; GO:0032991//macromolecular complex	-
HF08900	titan-like protein	GO:0048316//seed development	-	-
HF09198	5-formyltetrahydrofolate cyclo- mitochondrial	GO:0009396//folic acid-containing compound biosynthetic process; GO:0035999//tetrahydrofolate interconversion	GO:0005739//mitochondrion	GO:0005524//ATP binding; GO:0030272//5-formyltetrahydrofolate cyclo-ligase activity; GO:0046872//metal ion binding
HF10680	TMV resistance protein N	-	-	-
HF10688	TMV resistance protein N	-	-	-
HF11092	chromatin modification-related protein meaf6	GO:0016573//histone acetylation	GO:0000123//histone acetyltransferase complex	-
HF11307	protein chloroplastic-like	GO:0017148//negative regulation of translation; GO:0090071//negative regulation of ribosome biogenesis	GO:0009507//chloroplast	GO:0043023//ribosomal large subunit binding
HF11525	phenylalanine--trna chloroplastic mitochondrial	GO:0006432//phenylalanyl-tRNA aminoacylation; GO:0008033//tRNA processing	GO:0005739//mitochondrion	GO:0000049//tRNA binding; GO:0000287//magnesium ion binding; GO:0004826//phenylalanine-tRNA ligase activity; GO:0005524//ATP binding
HF11637	transcription factor jungbrunnen 1-like	GO:0006355//regulation of transcription, DNA-templated	GO:0005634//nucleus	GO:0003677//DNA binding
HF11822	60s ribosomal protein l18a-2 isoform x2	GO:0055114//oxidation-reduction process	GO:0005737//cytoplasm; GO:0016021//integral component of membrane	-
HF11846	lrr receptor-like serine threonine-protein kinase fls2	GO:0006468//protein phosphorylation; GO:0006898//receptor-mediated endocytosis; GO:0010359//regulation of anion channel activity; GO:0016045//detection of bacterium; GO:0042742//defense response to bacterium; GO:0052544//defense response by callose deposition in cell wall	GO:0005768//endosome; GO:0005886//plasma membrane; GO:0016021//integral component of membrane; GO:0031514//motile cilium	GO:0004672//protein kinase activity; GO:0005524//ATP binding
HF11902	seipin-2-like isoform x1	GO:0019915//lipid storage	GO:0016021//integral component of membrane	-
HF12102	uncharacterized protein at4g04980-like	GO:0009658//chloroplast organization; GO:0015031//protein transport	GO:0009707//chloroplast outer membrane; GO:0016021//integral component of membrane	-
HF13011	probable protein phosphatase 2c 12	GO:0006470//protein dephosphorylation	GO:0005739//mitochondrion; GO:0005829//cytosol	GO:0004722//protein serine/threonine phosphatase activity; GO:0046872//metal ion binding
HF13124	f-box kelch-repeat protein at5g43190-like	GO:0031146//SCF-dependent proteasomal ubiquitin-dependent protein catabolic process	GO:0019005//SCF ubiquitin ligase complex	GO:0004842//ubiquitin-protein transferase activity
HF13793	uncharacterized protein loc105768657	-	GO:0016021//integral component of membrane	GO:0016740//transferase activity
HF13843	basic 7s globulin	GO:0006508//proteolysis	-	GO:0004190//aspartic-type endopeptidase activity
HF14186	uncharacterized protein loc103428425	GO:0006508//proteolysis	-	GO:0004177//aminopeptidase activity
HF14203	atp-dependent dna helicase q-like 4a	GO:0000724//double-strand break repair via homologous recombination	GO:0005634//nucleus; GO:0005694//chromosome; GO:0005737//cytoplasm	GO:0000166//nucleotide binding; GO:0003677//DNA binding; GO:0009378//four-way junction helicase activity; GO:0043140//ATP-dependent 3'-5' DNA helicase activity
HF14329	replication protein a 70 kda dna-binding subunit c-like isoform x1	GO:0006355//regulation of transcription, DNA-templated; GO:0007049//cell cycle	-	GO:0003677//DNA binding; GO:0003700//transcription factor activity, sequence-specific DNA binding
HF14407	apo protein mitochondrial	-	-	GO:0003723//RNA binding
HF15103	altered inheritance of mitochondria protein 32	-	GO:0016021//integral component of membrane	-
HF16274	rna-binding protein 34	-	-	GO:0097159//organic cyclic compound binding; GO:1901363//heterocyclic compound binding
HF16389	uncharacterized protein isoform partial	-	GO:0016021//integral component of membrane	-
HF16459	carbon catabolite repressor protein 4 homolog 4 isoform x1	GO:0090305//nucleic acid phosphodiester bond hydrolysis	-	GO:0004527//exonuclease activity
HF16493	glutamate dehydrogenase 1	GO:0006520//cellular amino acid metabolic process; GO:0055114//oxidation-reduction process	-	GO:0016639//oxidoreductase activity, acting on the CH-NH2 group of donors, NAD or NADP as acceptor
HF16624	Putative disease resistance protein At3g14460	-	-	-
HF16714	Putative disease resistance protein RGA3	-	-	-
HF16892	uncharacterized protein tcm_005902	-	GO:0005739//mitochondrion; GO:0016021//integral component of membrane	-
HF16903	transcription factor bhlh130-like	GO:0007264//small GTPase mediated signal transduction	GO:0005768//endosome	GO:0005525//GTP binding; GO:0046983//protein dimerization activity
HF16994	Uncharacterized protein L728	-	-	-
HF16996	zinc finger ccch domain-containing protein 5	GO:0000398//mRNA splicing, via spliceosome	GO:0089701//U2AF	GO:0000166//nucleotide binding; GO:0003723//RNA binding; GO:0046872//metal ion binding
HF17058	uncharacterized protein loc103416419	GO:0009793//embryo development ending in seed dormancy	-	-
HF17127	protoheme ix mitochondrial-like	-	GO:0016020//membrane	GO:0004659//prenyltransferase activity
HF17131	kinesin-like protein kifc3	GO:0007018//microtubule-based movement	GO:0005871//kinesin complex; GO:0005874//microtubule	GO:0003777//microtubule motor activity; GO:0005524//ATP binding; GO:0008017//microtubule binding; GO:0016887//ATPase activity
HF17133	pentatricopeptide repeat-containing protein mitochondrial-like	GO:0032259//methylation	-	GO:0008168//methyltransferase activity; GO:0008270//zinc ion binding
HF17472	phosphoribosylformylglycinamidine cyclo- chloroplastic mitochondrial-like	GO:0006189//'de novo' IMP biosynthetic process	GO:0005739//mitochondrion; GO:0009570//chloroplast stroma	GO:0004641//phosphoribosylformylglycinamidine cyclo-ligase activity; GO:0005507//copper ion binding; GO:0005524//ATP binding
HF17791	chaperone protein dnaj 50	-	GO:0005783//endoplasmic reticulum; GO:0016021//integral component of membrane	-
HF18058	anthocyanidin 3-o-glucoside 2 -o-glucosyltransferase-like	GO:0009813//flavonoid biosynthetic process; GO:0052696//flavonoid glucuronidation	GO:0043231//intracellular membrane-bounded organelle	GO:0080043//quercetin 3-O-glucosyltransferase activity; GO:0080044//quercetin 7-O-glucosyltransferase activity
HF18190	eukaryotic translation initiation factor 4e	GO:0006413//translational initiation	GO:0005737//cytoplasm	GO:0003743//translation initiation factor activity
HF18488	probable receptor-like protein kinase at2g23200	GO:0006468//protein phosphorylation	GO:0016021//integral component of membrane	GO:0004674//protein serine/threonine kinase activity; GO:0005524//ATP binding
HF18696	proline-rich receptor-like protein kinase perk1	GO:0018108//peptidyl-tyrosine phosphorylation	GO:0016021//integral component of membrane	GO:0004674//protein serine/threonine kinase activity; GO:0004714//transmembrane receptor protein tyrosine kinase activity; GO:0005199//structural constituent of cell wall; GO:0005524//ATP binding
HF21232	PITH domain-containing protein 1	-	-	-
HF21655	alpha-amylase	GO:0005975//carbohydrate metabolic process	GO:0048046//apoplast	GO:0004556//alpha-amylase activity; GO:0005509//calcium ion binding
HF21891	peptidyl-trna hydrolase ptrhd1	-	-	GO:0004045//aminoacyl-tRNA hydrolase activity
HF21898	Putative disease resistance RPP13-like protein 1	-	-	-
HF21972	uncharacterized protein loc103449944	GO:0006468//protein phosphorylation	-	GO:0003677//DNA binding; GO:0004672//protein kinase activity; GO:0005524//ATP binding
HF22998	transcription initiation factor tfiid subunit 11	GO:0006413//translational initiation; GO:0051123//RNA polymerase II transcriptional preinitiation complex assembly; GO:1903506//regulation of nucleic acid-templated transcription	GO:0005669//transcription factor TFIID complex	GO:0003713//transcription coactivator activity; GO:0003743//translation initiation factor activity; GO:0008134//transcription factor binding; GO:0046982//protein heterodimerization activity
HF23162	C-factor	-	-	-
HF23274	syntaxin-22 -like protein	GO:0006623//protein targeting to vacuole; GO:0006906//vesicle fusion; GO:0045324//late endosome to vacuole transport; GO:0048278//vesicle docking	GO:0005770//late endosome; GO:0016021//integral component of membrane; GO:0030140//trans-Golgi network transport vesicle; GO:0031201//SNARE complex	GO:0000149//SNARE binding; GO:0005484//SNAP receptor activity
HF23965	phosphoinositide phospholipase c 6-like	GO:0016042//lipid catabolic process; GO:0035556//intracellular signal transduction	GO:0005622//intracellular	GO:0004435//phosphatidylinositol phospholipase C activity; GO:0004871//signal transducer activity
HF24017	uncharacterized protein at2g39920	-	GO:0016021//integral component of membrane	-
HF25736	Transcription factor TCP19	-	-	-
HF27616	random slug protein 5-like	GO:0006810//transport; GO:0016311//dephosphorylation	GO:0005622//intracellular	GO:0005215//transporter activity; GO:0016791//phosphatase activity
HF27899	telomere repeat-binding protein 5-like	-	-	GO:0003677//DNA binding
HF28030	Transcription factor GTE4	-	-	-
HF28232	trna (guanine-n -)-methyltransferase non-catalytic subunit wdr4	GO:0008618//7-methylguanosine metabolic process; GO:0030488//tRNA methylation; GO:0036265//RNA (guanine-N7)-methylation	GO:0005634//nucleus	GO:0016740//transferase activity
HF29347	chitin elicitor receptor kinase 1-like	GO:0018108//peptidyl-tyrosine phosphorylation	GO:0016021//integral component of membrane	GO:0004674//protein serine/threonine kinase activity; GO:0004715//non-membrane spanning protein tyrosine kinase activity; GO:0005524//ATP binding
HF29611	tax1-binding protein 1 homolog b-like	-	GO:0016021//integral component of membrane	-
HF29612	tax1-binding protein 1 homolog b-like	-	GO:0016021//integral component of membrane	-
HF30528	proline-rich receptor-like protein kinase perk1	GO:0018108//peptidyl-tyrosine phosphorylation	GO:0016021//integral component of membrane	GO:0004674//protein serine/threonine kinase activity; GO:0004714//transmembrane receptor protein tyrosine kinase activity; GO:0005524//ATP binding
HF31642	probable atp-dependent rna helicase dhx37	-	GO:0005622//intracellular	GO:0003676//nucleic acid binding; GO:0005524//ATP binding; GO:0008026//ATP-dependent helicase activity
HF31863	uncharacterized protein loc104592497 isoform x1	GO:0042795//snRNA transcription from RNA polymerase II promoter; GO:0042796//snRNA transcription from RNA polymerase III promoter	GO:0019185//snRNA-activating protein complex	GO:0043565//sequence-specific DNA binding
HF32073	tmv resistance protein n-like	GO:0006952//defense response; GO:0007165//signal transduction	-	GO:0043531//ADP binding
HF32094	TMV resistance protein N	-	-	-
HF32098	uncharacterized protein tcm_017867	-	-	GO:0016740//transferase activity
HF32220	della protein gai-like	GO:0006355//regulation of transcription, DNA-templated; GO:0009723//response to ethylene; GO:0009737//response to abscisic acid; GO:0009863//salicylic acid mediated signaling pathway; GO:0009867//jasmonic acid mediated signaling pathway; GO:0009938//negative regulation of gibberellic acid mediated signaling pathway; GO:0010187//negative regulation of seed germination; GO:0042538//hyperosmotic sal…	GO:0005634//nucleus	GO:0000989//transcription factor activity, transcription factor binding; GO:0003700//transcription factor activity, sequence-specific DNA binding; GO:0043565//sequence-specific DNA binding
HF33027	Zinc finger protein CONSTANS-LIKE 7	-	-	-
HF33063	altered inheritance of mitochondria protein 32	-	GO:0016020//membrane	-
HF33284	uncharacterized protein at5g19025-like	GO:0006412//translation; GO:0042254//ribosome biogenesis	GO:0016021//integral component of membrane; GO:0022625//cytosolic large ribosomal subunit	GO:0003723//RNA binding; GO:0003735//structural constituent of ribosome
HF33362	uncharacterized protein tcm_018699	-	GO:0005634//nucleus	-
HF34400	kda class i heat shock	-	GO:0005737//cytoplasm	-
HF34632	importin beta-2 subunit family protein	GO:0000059//protein import into nucleus, docking; GO:0000060//protein import into nucleus, translocation; GO:0006607//NLS-bearing protein import into nucleus; GO:0006610//ribosomal protein import into nucleus	GO:0005829//cytosol; GO:0031965//nuclear membrane; GO:0034399//nuclear periphery	GO:0008139//nuclear localization sequence binding; GO:0008536//Ran GTPase binding; GO:0008565//protein transporter activity
HF35954	udp-glucose glucosyltransferase	GO:0009813//flavonoid biosynthetic process; GO:0052696//flavonoid glucuronidation	GO:0043231//intracellular membrane-bounded organelle	GO:0080043//quercetin 3-O-glucosyltransferase activity; GO:0080044//quercetin 7-O-glucosyltransferase activity
HF36158	TMV resistance protein N	-	-	-
HF36647	apyrase 2-like	-	GO:0016021//integral component of membrane	GO:0017111//nucleoside-triphosphatase activity
HF37763	acyl-coenzyme a oxidase peroxisomal	GO:0006635//fatty acid beta-oxidation	-	GO:0016627//oxidoreductase activity, acting on the CH-CH group of donors; GO:0043168//anion binding; GO:0050662//coenzyme binding
HF38245	glycine-rich rna-binding protein rz1a	GO:0009631//cold acclimation	GO:0005634//nucleus; GO:0005829//cytosol	GO:0000166//nucleotide binding; GO:0003676//nucleic acid binding; GO:0008270//zinc ion binding
HF38772	probable inactive receptor kinase at1g27190	GO:0006468//protein phosphorylation	GO:0016021//integral component of membrane	GO:0004672//protein kinase activity; GO:0005524//ATP binding
HF39467	protein-tyrosine-phosphatase ptp1-like	GO:0035335//peptidyl-tyrosine dephosphorylation	-	GO:0004725//protein tyrosine phosphatase activity
HF41203	swr1-complex protein 4	GO:0006281//DNA repair; GO:0006338//chromatin remodeling; GO:0032259//methylation; GO:0043967//histone H4 acetylation; GO:0043968//histone H2A acetylation; GO:0045892//negative regulation of transcription, DNA-templated	GO:0000812//Swr1 complex; GO:0035267//NuA4 histone acetyltransferase complex	GO:0003677//DNA binding; GO:0003714//transcription corepressor activity; GO:0008168//methyltransferase activity
HF42217	methionine aminopeptidase chloroplastic	GO:0006508//proteolysis; GO:0070084//protein initiator methionine removal	GO:0009507//chloroplast	GO:0046872//metal ion binding; GO:0070006//metalloaminopeptidase activity
HF43030	transcription factor bhlh96-like	-	-	GO:0046983//protein dimerization activity
HF43426	probable protein phosphatase 2c 25	GO:0006470//protein dephosphorylation	-	GO:0004722//protein serine/threonine phosphatase activity; GO:0046872//metal ion binding
HF43453	Putative disease resistance RPP13-like protein 1	-	-	-
HF43693	Putative disease resistance RPP13-like protein 1	-	-	-
HF44315	random slug protein 5-like	GO:0006810//transport; GO:0016311//dephosphorylation	GO:0005622//intracellular	GO:0005215//transporter activity; GO:0016791//phosphatase activity
HF00756	-	-	-	-
HF03011	-	-	-	-
HF03703	-	-	-	-
HF03755	-	-	-	-
HF05599	-	-	-	-
HF05667	-	-	-	-
HF06583	-	-	-	-
HF06757	-	-	-	-
HF06850	-	-	-	-
HF08371	-	-	-	-
HF08769	-	-	-	-
HF11050	-	-	-	-
HF12078	-	-	-	-
HF12245	-	-	-	-
HF12402	-	-	-	-
HF16712	-	-	-	-
HF17128	-	-	-	-
HF17132	-	-	-	-
HF20361	-	-	-	-
HF33191	-	-	-	-
HF38662	-	-	-	-
HF38901	-	-	-	-
HF39293	-	-	-	-
HF40760	-	-	-	-
HF43580	-	-	-	-
HF43723	-	-	-	-
HF43779	-	-	-	-
HF43806	-	-	-	-

## Sheet: Table S5
Table S5. GO enrichment of inconsistent ASEGs
Gene	Description	Biological Process	Cellular Component	Molecular Function
HF00001	callose synthase 9	GO:0006075//(1->3)-beta-D-glucan biosynthetic process	GO:0000148//1,3-beta-D-glucan synthase complex; GO:0016021//integral component of membrane	GO:0003843//1,3-beta-D-glucan synthase activity
HF00013	shikimate o-hydroxycinnamoyltransferase-like	GO:0009809//lignin biosynthetic process; GO:0009963//positive regulation of flavonoid biosynthetic process; GO:0010252//auxin homeostasis	GO:0005829//cytosol; GO:0016020//membrane	GO:0047172//shikimate O-hydroxycinnamoyltransferase activity; GO:0047205//quinate O-hydroxycinnamoyltransferase activity
HF00028	uncharacterized protein loc103964293	-	GO:0016021//integral component of membrane	-
HF00046	cinnamoyl- reductase 1-like	GO:0055114//oxidation-reduction process	-	GO:0016621//cinnamoyl-CoA reductase activity; GO:0045552//dihydrokaempferol 4-reductase activity; GO:0050662//coenzyme binding
HF00057	dcn1-like protein 4	GO:0045116//protein neddylation; GO:0051443//positive regulation of ubiquitin-protein transferase activity	GO:0000151//ubiquitin ligase complex	GO:0031624//ubiquitin conjugating enzyme binding; GO:0032182//ubiquitin-like protein binding; GO:0097602//cullin family protein binding
HF00114	phospholipase d alpha 1	GO:0016042//lipid catabolic process; GO:0046470//phosphatidylcholine metabolic process	GO:0005773//vacuole; GO:0005783//endoplasmic reticulum; GO:0005886//plasma membrane; GO:0009536//plastid	GO:0004630//phospholipase D activity; GO:0005509//calcium ion binding; GO:0070290//N-acylphosphatidylethanolamine-specific phospholipase D activity
HF00124	dnaj homolog mitochondrial-like	GO:0006457//protein folding; GO:0009408//response to heat	-	GO:0005524//ATP binding; GO:0031072//heat shock protein binding; GO:0046872//metal ion binding; GO:0051082//unfolded protein binding
HF00217	uncharacterized protein loc103327945	-	GO:0016020//membrane	-
HF00223	glyoxylate hydroxypyruvate reductase a hpr2-like	GO:0055114//oxidation-reduction process	-	GO:0016616//oxidoreductase activity, acting on the CH-OH group of donors, NAD or NADP as acceptor; GO:0051287//NAD binding
HF00242	augmin subunit 4	GO:0051225//spindle assembly	GO:0005876//spindle microtubule; GO:0070652//HAUS complex	GO:0051011//microtubule minus-end binding
HF00248	auxin-responsive protein iaa27-like	GO:0006355//regulation of transcription, DNA-templated; GO:0009734//auxin-activated signaling pathway	GO:0005634//nucleus	-
HF00255	photosynthetic ndh subunit of subcomplex b chloroplastic	GO:0009773//photosynthetic electron transport in photosystem I	GO:0009535//chloroplast thylakoid membrane; GO:0010598//NAD(P)H dehydrogenase complex (plastoquinone)	GO:0009055//electron carrier activity; GO:0046872//metal ion binding; GO:0051536//iron-sulfur cluster binding
HF00273	protein sawadee homeodomain homolog 1	GO:0006259//DNA metabolic process; GO:0016458//gene silencing; GO:0043412//macromolecule modification	-	GO:0003682//chromatin binding
HF00276	abc transporter g family member 35-like	GO:0055085//transmembrane transport	GO:0005886//plasma membrane; GO:0016021//integral component of membrane	GO:0005524//ATP binding; GO:0042626//ATPase activity, coupled to transmembrane movement of substances
HF00299	lysm domain receptor-like kinase 3	GO:0006468//protein phosphorylation; GO:0009789//positive regulation of abscisic acid-activated signaling pathway; GO:0031348//negative regulation of defense response; GO:0050832//defense response to fungus	GO:0005886//plasma membrane; GO:0016021//integral component of membrane	GO:0004674//protein serine/threonine kinase activity; GO:0005524//ATP binding
HF00303	hexokinase-1-like	GO:0001678//cellular glucose homeostasis; GO:0006096//glycolytic process; GO:0046835//carbohydrate phosphorylation; GO:0051156//glucose 6-phosphate metabolic process	GO:0005829//cytosol; GO:0016021//integral component of membrane	GO:0004340//glucokinase activity; GO:0005524//ATP binding; GO:0005536//glucose binding; GO:0008865//fructokinase activity; GO:0019158//mannokinase activity
HF00318	acid phosphatase 1-like	GO:0016311//dephosphorylation	-	GO:0003993//acid phosphatase activity
HF00319	profilin	-	GO:0005737//cytoplasm; GO:0005856//cytoskeleton	GO:0003779//actin binding
HF00323	acid phosphatase 1-like	GO:0016311//dephosphorylation	-	GO:0003993//acid phosphatase activity
HF00328	atp-dependent 6-phosphofructokinase 6-like	GO:0006002//fructose 6-phosphate metabolic process; GO:0061615//glycolytic process through fructose-6-phosphate	GO:0005737//cytoplasm	GO:0003872//6-phosphofructokinase activity; GO:0005524//ATP binding; GO:0046872//metal ion binding
HF00334	Probable LRR receptor-like serine/threonine-protein kinase At1g51860	-	-	-
HF00375	calcineurin b-like protein 10	-	-	GO:0005509//calcium ion binding
HF00378	uncharacterized protein tcm_029009	-	GO:0016021//integral component of membrane	-
HF00380	mini-ribonuclease 3	GO:0006396//RNA processing; GO:0090502//RNA phosphodiester bond hydrolysis, endonucleolytic	-	GO:0003723//RNA binding; GO:0004525//ribonuclease III activity
HF00393	protein yls9	-	GO:0016021//integral component of membrane	-
HF00396	mediator of rna polymerase ii transcription subunit 9	GO:0006357//regulation of transcription from RNA polymerase II promoter	GO:0016592//mediator complex	GO:0001104//RNA polymerase II transcription cofactor activity
HF00404	heterogeneous nuclear ribonucleoprotein 1	-	GO:0019013//viral nucleocapsid; GO:0030529//ribonucleoprotein complex	GO:0000166//nucleotide binding; GO:0003676//nucleic acid binding
HF00421	phospholipid-transporting atpase 4	GO:0045332//phospholipid translocation; GO:0048194//Golgi vesicle budding	GO:0000139//Golgi membrane; GO:0005802//trans-Golgi network; GO:0005886//plasma membrane; GO:0016021//integral component of membrane	GO:0000287//magnesium ion binding; GO:0004012//phospholipid-translocating ATPase activity; GO:0005524//ATP binding
HF00435	mitochondrial import inner membrane translocase subunit tim23-2-like	GO:0030150//protein import into mitochondrial matrix	GO:0005744//mitochondrial inner membrane presequence translocase complex; GO:0031305//integral component of mitochondrial inner membrane	GO:0015266//protein channel activity
HF00445	TMV resistance protein N	-	-	-
HF00458	omega- chloroplastic-like	GO:0006807//nitrogen compound metabolic process	-	GO:0016746//transferase activity, transferring acyl groups; GO:0016810//hydrolase activity, acting on carbon-nitrogen (but not peptide) bonds
HF00466	transcription factor tt2-like	-	-	GO:0003677//DNA binding
HF00468	transcription factor myb114-like	-	-	GO:0003677//DNA binding
HF00499	subtilisin-like protease	GO:0006508//proteolysis; GO:0010223//secondary shoot formation	GO:0005774//vacuolar membrane; GO:0009505//plant-type cell wall; GO:0048046//apoplast	GO:0004252//serine-type endopeptidase activity
HF00542	gdsl esterase lipase 2-like	GO:0006629//lipid metabolic process	-	GO:0016298//lipase activity
HF00545	gdsl esterase lipase 2-like	GO:0006629//lipid metabolic process	-	GO:0016298//lipase activity
HF00552	uncharacterized protein tcm_029239	-	GO:0005739//mitochondrion	-
HF00557	alanine aminotransferase 2	GO:0009058//biosynthetic process	-	GO:0004021//L-alanine:2-oxoglutarate aminotransferase activity; GO:0030170//pyridoxal phosphate binding
HF00589	uncharacterized protein loc100264813	GO:0006357//regulation of transcription from RNA polymerase II promoter	GO:0032777//Piccolo NuA4 histone acetyltransferase complex	-
HF00611	beta-amyrin synthase-like	-	-	GO:0016866//intramolecular transferase activity
HF00639	7-dehydrocholesterol reductase	GO:0016126//sterol biosynthetic process; GO:0016132//brassinosteroid biosynthetic process; GO:0055114//oxidation-reduction process	GO:0005794//Golgi apparatus; GO:0005886//plasma membrane; GO:0030176//integral component of endoplasmic reticulum membrane	GO:0009918//sterol delta7 reductase activity; GO:0016628//oxidoreductase activity, acting on the CH-CH group of donors, NAD or NADP as acceptor
HF00640	7-dehydrocholesterol reductase	GO:0016126//sterol biosynthetic process; GO:0016132//brassinosteroid biosynthetic process; GO:0055114//oxidation-reduction process	GO:0005794//Golgi apparatus; GO:0005886//plasma membrane; GO:0030176//integral component of endoplasmic reticulum membrane	GO:0009918//sterol delta7 reductase activity; GO:0047598//7-dehydrocholesterol reductase activity
HF00652	ylmg homolog protein 1- chloroplastic-like	-	GO:0016020//membrane	-
HF00654	uncharacterized membrane protein at1g16860-like	GO:0006508//proteolysis	GO:0016021//integral component of membrane	GO:0008233//peptidase activity
HF00663	23 kDa jasmonate-induced protein	-	-	-
HF00667	xylosyltransferase 1-like	-	GO:0016020//membrane	GO:0008375//acetylglucosaminyltransferase activity
HF00670	gata transcription factor 28-like	GO:0006355//regulation of transcription, DNA-templated	GO:0005634//nucleus	GO:0003700//transcription factor activity, sequence-specific DNA binding; GO:0008270//zinc ion binding; GO:0043565//sequence-specific DNA binding
HF00683	uncharacterized protein at1g04910-like	-	GO:0016021//integral component of membrane	GO:0016757//transferase activity, transferring glycosyl groups
HF00760	ethylene-responsive transcription factor erf062	GO:0006351//transcription, DNA-templated	-	-
HF00792	tbc1 domain family member 13	GO:0006886//intracellular protein transport; GO:0031338//regulation of vesicle fusion; GO:0090630//activation of GTPase activity	GO:0005622//intracellular; GO:0012505//endomembrane system	GO:0005096//GTPase activator activity; GO:0017137//Rab GTPase binding
HF00821	protein eceriferum 26-like	-	-	GO:0016747//transferase activity, transferring acyl groups other than amino-acyl groups
HF00867	clathrin light chain 2-like	GO:0006810//transport	GO:0005886//plasma membrane; GO:0012505//endomembrane system; GO:0030118//clathrin coat; GO:0043231//intracellular membrane-bounded organelle; GO:0044446//intracellular organelle part; GO:0098805//whole membrane	-
HF00873	Pentatricopeptide repeat-containing protein At5g41170, mitochondrial	-	-	-
HF00880	probable phosphoribosylformylglycinamidine chloroplastic mitochondrial	GO:0006189//'de novo' IMP biosynthetic process; GO:0006541//glutamine metabolic process	GO:0005737//cytoplasm	GO:0004642//phosphoribosylformylglycinamidine synthase activity; GO:0005524//ATP binding
HF00895	30s ribosomal protein s1-like	-	GO:0005730//nucleolus; GO:0009570//chloroplast stroma; GO:0032040//small-subunit processome	GO:0003723//RNA binding
HF00921	Probable aldo-keto reductase 2	-	-	-
HF00930	protein root primordium defective 1	-	-	GO:0016787//hydrolase activity
HF00941	aspartic proteinase-like protein 2	GO:0006508//proteolysis; GO:0030163//protein catabolic process	GO:0016021//integral component of membrane	GO:0004190//aspartic-type endopeptidase activity
HF00948	udp-glycosyltransferase 92a1-like	GO:0009813//flavonoid biosynthetic process; GO:0052696//flavonoid glucuronidation	GO:0043231//intracellular membrane-bounded organelle	GO:0008194//UDP-glycosyltransferase activity; GO:0016758//transferase activity, transferring hexosyl groups
HF00954	chitinase-like protein 1	GO:0006032//chitin catabolic process; GO:0009408//response to heat; GO:0009414//response to water deprivation; GO:0009651//response to salt stress; GO:0009735//response to cytokinin; GO:0009825//multidimensional cell growth; GO:0010053//root epidermal cell differentiation; GO:0010167//response to nitrate; GO:0010337//regulation of salicylic acid metabolic process; GO:0016998//cell wall macromolec…	GO:0005794//Golgi apparatus; GO:0048046//apoplast	GO:0004568//chitinase activity; GO:0030247//polysaccharide binding
HF00958	probable pectinesterase pectinesterase inhibitor 35	GO:0042545//cell wall modification; GO:0043086//negative regulation of catalytic activity; GO:0045490//pectin catabolic process	GO:0005576//extracellular region; GO:0009505//plant-type cell wall	GO:0030599//pectinesterase activity; GO:0045330//aspartyl esterase activity; GO:0046910//pectinesterase inhibitor activity
HF00979	40s ribosomal protein s5-like	GO:0006412//translation	GO:0015935//small ribosomal subunit	GO:0003723//RNA binding; GO:0003735//structural constituent of ribosome
HF01000	TMV resistance protein N	-	-	-
HF01021	diphthamide biosynthesis protein 1	GO:0017183//peptidyl-diphthamide biosynthetic process from peptidyl-histidine	-	-
HF01022	golgi transport protein 1	-	GO:0016021//integral component of membrane	-
HF01054	endonuclease iii homolog chloroplastic	GO:0006285//base-excision repair, AP site formation	GO:0005634//nucleus	GO:0000703//oxidized pyrimidine nucleobase lesion DNA N-glycosylase activity; GO:0003677//DNA binding; GO:0046872//metal ion binding; GO:0051539//4 iron, 4 sulfur cluster binding
HF01073	calmodulin-like protein 3	-	-	GO:0005509//calcium ion binding
HF01204	serine threonine-protein kinase sapk3-like	GO:0006468//protein phosphorylation; GO:0035556//intracellular signal transduction	GO:0005634//nucleus; GO:0005737//cytoplasm	GO:0004674//protein serine/threonine kinase activity; GO:0005524//ATP binding
HF01216	glutamate dehydrogenase 2	GO:0006520//cellular amino acid metabolic process; GO:0055114//oxidation-reduction process	GO:0005739//mitochondrion; GO:0005774//vacuolar membrane	GO:0004352//glutamate dehydrogenase (NAD+) activity; GO:0004353//glutamate dehydrogenase [NAD(P)+] activity; GO:0005507//copper ion binding; GO:0005524//ATP binding; GO:0008270//zinc ion binding; GO:0050897//cobalt ion binding
HF01225	Pentatricopeptide repeat-containing protein At1g71490	-	-	-
HF01230	poly -specific endoribonuclease-b	-	-	GO:0016788//hydrolase activity, acting on ester bonds
HF01240	ethylene-responsive transcription factor 2-like	GO:0006355//regulation of transcription, DNA-templated	GO:0005634//nucleus	GO:0003677//DNA binding; GO:0003700//transcription factor activity, sequence-specific DNA binding
HF01255	cullin-1-like	GO:0006511//ubiquitin-dependent protein catabolic process	GO:0031461//cullin-RING ubiquitin ligase complex	GO:0031625//ubiquitin protein ligase binding
HF01271	serine arginine repetitive matrix protein 1-like	-	GO:0016020//membrane	-
HF01373	copper chaperone for superoxide chloroplastic cytosolic	GO:0006801//superoxide metabolic process; GO:0030001//metal ion transport; GO:0043085//positive regulation of catalytic activity; GO:0055114//oxidation-reduction process	GO:0009570//chloroplast stroma	GO:0016532//superoxide dismutase copper chaperone activity
HF01374	nudix hydrolase chloroplastic	GO:0008152//metabolic process	GO:0009570//chloroplast stroma	GO:0080041//ADP-ribose pyrophosphohydrolase activity; GO:0080042//ADP-glucose pyrophosphohydrolase activity
HF01418	peptidyl-trna hydrolase mitochondrial	GO:0070126//mitochondrial translational termination; GO:0072344//rescue of stalled ribosome	GO:0005762//mitochondrial large ribosomal subunit	GO:0004045//aminoacyl-tRNA hydrolase activity; GO:0016149//translation release factor activity, codon specific; GO:0016150//translation release factor activity, codon nonspecific; GO:0043022//ribosome binding
HF01420	probable leucine-rich repeat receptor-like protein kinase at5g63930	GO:0006468//protein phosphorylation; GO:0055114//oxidation-reduction process	GO:0005886//plasma membrane; GO:0016021//integral component of membrane	GO:0004674//protein serine/threonine kinase activity; GO:0005524//ATP binding; GO:0032440//2-alkenal reductase [NAD(P)] activity
HF01478	vesicle-associated protein 1-2-like	-	GO:0005789//endoplasmic reticulum membrane; GO:0016021//integral component of membrane	-
HF01515	fad synthase	GO:0008152//metabolic process	-	GO:0003824//catalytic activity
HF01570	auxin response factor 18-like isoform x1	GO:0006355//regulation of transcription, DNA-templated; GO:0009734//auxin-activated signaling pathway	GO:0005634//nucleus	GO:0003677//DNA binding
HF01622	Interactor of constitutive active ROPs 3	-	-	-
HF01628	e3 ubiquitin-protein ligase upl4	GO:0042787//protein ubiquitination involved in ubiquitin-dependent protein catabolic process	GO:0005634//nucleus; GO:0005737//cytoplasm	GO:0004842//ubiquitin-protein transferase activity; GO:0016874//ligase activity
HF01629	nuclear transcription factor y subunit b-1-like isoform x1	GO:0006355//regulation of transcription, DNA-templated	GO:0005634//nucleus	GO:0043565//sequence-specific DNA binding; GO:0046982//protein heterodimerization activity
HF01648	two-component response regulator-like aprr7 isoform x1	GO:0000160//phosphorelay signal transduction system	GO:0005622//intracellular	-
HF01649	wrky transcription factor 44	GO:0006355//regulation of transcription, DNA-templated; GO:0010214//seed coat development	-	GO:0003700//transcription factor activity, sequence-specific DNA binding; GO:0043565//sequence-specific DNA binding
HF01656	glutathione s-transferase l3-like	-	-	GO:0016740//transferase activity
HF01780	1,2-dihydroxy-3-keto-5-methylthiopentene dioxygenase 2	-	-	-
HF01827	rRNA-processing protein EFG1	-	-	-
HF01844	gdp-l-galactose phosphorylase 1-like	-	-	GO:0080048//GDP-D-glucose phosphorylase activity
HF01848	crm-domain containing factor chloroplastic mitochondrial	GO:0000373//Group II intron splicing	-	GO:0003723//RNA binding
HF01849	p-loop containing nucleoside triphosphate hydrolases superfamily protein	GO:0016310//phosphorylation	GO:0016021//integral component of membrane	GO:0005524//ATP binding; GO:0016301//kinase activity; GO:0016787//hydrolase activity
HF01893	1-aminocyclopropane-1-carboxylate oxidase homolog 1-like	GO:0055114//oxidation-reduction process	-	GO:0016491//oxidoreductase activity; GO:0046872//metal ion binding
HF01910	transcription factor bhlh104-like	-	-	GO:0003677//DNA binding; GO:0046983//protein dimerization activity
HF01973	tetratricopeptide repeat protein 7a-like	-	-	GO:0016740//transferase activity
HF02007	eukaryotic translation initiation factor isoform 4e-2	GO:0006413//translational initiation; GO:0050687//negative regulation of defense response to virus	GO:0005634//nucleus; GO:0005829//cytosol	GO:0003743//translation initiation factor activity
HF02039	uncharacterized protein loc103933654	-	GO:0016021//integral component of membrane	-
HF02045	probable folate-biopterin transporter chloroplastic	GO:0006810//transport	GO:0016021//integral component of membrane	-
HF02048	uncharacterized protein loc103933642	-	GO:0016021//integral component of membrane	-
HF02377	cobw domain-containing protein 1-like	-	GO:0016021//integral component of membrane	-
HF02568	serine acetyltransferase chloroplastic-like	GO:0006535//cysteine biosynthetic process from serine	GO:0005737//cytoplasm	GO:0009001//serine O-acetyltransferase activity
HF02577	beta carbonic anhydrase chloroplastic-like isoform x1	GO:0015976//carbon utilization	GO:0009507//chloroplast	GO:0004089//carbonate dehydratase activity; GO:0008270//zinc ion binding
HF02586	uncharacterized protein loc100267500	-	GO:0005774//vacuolar membrane; GO:0016021//integral component of membrane	-
HF02624	probable sphingolipid transporter spinster homolog 2	GO:0055085//transmembrane transport	GO:0016021//integral component of membrane	-
HF02644	auxin-induced protein 15a-like	GO:0009733//response to auxin	-	-
HF02653	rna polymerase-associated protein rtf1 homolog	GO:0006368//transcription elongation from RNA polymerase II promoter; GO:0009910//negative regulation of flower development; GO:0016570//histone modification; GO:0045893//positive regulation of transcription, DNA-templated	GO:0016593//Cdc73/Paf1 complex	GO:0003677//DNA binding
HF02773	zinc finger ccch domain-containing protein 31	GO:0006396//RNA processing	GO:0005634//nucleus; GO:0009507//chloroplast	GO:0004004//ATP-dependent RNA helicase activity; GO:0005524//ATP binding; GO:0044822//poly(A) RNA binding; GO:0046872//metal ion binding
HF02788	xyloglucan 6-xylosyltransferase 2	-	GO:0016021//integral component of membrane	GO:0016757//transferase activity, transferring glycosyl groups
HF02811	dephospho- kinase	GO:0015937//coenzyme A biosynthetic process; GO:0016310//phosphorylation	-	GO:0004140//dephospho-CoA kinase activity; GO:0005524//ATP binding
HF02814	mlo-like protein 1	GO:0006952//defense response; GO:0009607//response to biotic stimulus	GO:0005886//plasma membrane; GO:0016021//integral component of membrane	GO:0005516//calmodulin binding
HF02843	zinc finger protein constans-like 13	-	GO:0005622//intracellular	GO:0008270//zinc ion binding; GO:0044212//transcription regulatory region DNA binding
HF02847	tubby-like f-box protein 3	GO:0061512//protein localization to cilium	GO:0005929//cilium	GO:0035091//phosphatidylinositol binding
HF02856	probable indole-3-pyruvate monooxygenase yucca10	GO:0055114//oxidation-reduction process	-	GO:0004499//N,N-dimethylaniline monooxygenase activity; GO:0050660//flavin adenine dinucleotide binding; GO:0050661//NADP binding
HF02859	secoisolariciresinol dehydrogenase isoform x1	GO:0055114//oxidation-reduction process	-	GO:0016491//oxidoreductase activity
HF02861	mitochondrial substrate carrier family protein ucpb	GO:0006412//translation; GO:0055085//transmembrane transport	GO:0016021//integral component of membrane	GO:0003735//structural constituent of ribosome
HF02873	Protein tas	-	-	-
HF02887	histidine-containing phosphotransfer protein 5-like	GO:0000160//phosphorelay signal transduction system; GO:0009736//cytokinin-activated signaling pathway; GO:0016310//phosphorylation	GO:0005634//nucleus; GO:0005737//cytoplasm	GO:0009927//histidine phosphotransfer kinase activity; GO:0043424//protein histidine kinase binding
HF02929	protein root primordium defective 1	-	-	GO:0016787//hydrolase activity
HF02962	n-alpha-acetyltransferase 20-like	-	-	GO:0008080//N-acetyltransferase activity
HF02964	F-box protein At4g02760	-	-	-
HF02974	trna (guanine-n -)-methyltransferase non-catalytic subunit wdr4	GO:0008618//7-methylguanosine metabolic process; GO:0030488//tRNA methylation; GO:0036265//RNA (guanine-N7)-methylation	GO:0005634//nucleus	GO:0016740//transferase activity
HF02977	50s ribosomal protein l24-like	GO:0006412//translation	GO:0005739//mitochondrion; GO:0005840//ribosome	GO:0003735//structural constituent of ribosome
HF02987	homocysteine s-methyltransferase 2	GO:0009086//methionine biosynthetic process; GO:0032259//methylation; GO:0033528//S-methylmethionine cycle	-	GO:0008898//S-adenosylmethionine-homocysteine S-methyltransferase activity
HF03005	bi1-like protein	-	GO:0016021//integral component of membrane	-
HF03006	chlorophyllase-1	GO:0015996//chlorophyll catabolic process; GO:0042742//defense response to bacterium; GO:0050832//defense response to fungus	GO:0005773//vacuole	GO:0047746//chlorophyllase activity
HF03020	calcium-transporting atpase plasma membrane-type	GO:0070588//calcium ion transmembrane transport	GO:0005887//integral component of plasma membrane; GO:0043231//intracellular membrane-bounded organelle	GO:0005388//calcium-transporting ATPase activity; GO:0005524//ATP binding; GO:0046872//metal ion binding
HF03054	60s ribosomal protein l18a-like protein	GO:0006412//translation	GO:0016021//integral component of membrane; GO:0022625//cytosolic large ribosomal subunit	GO:0003735//structural constituent of ribosome
HF03067	fatty-acid-binding protein chloroplastic	GO:0006631//fatty acid metabolic process; GO:0009813//flavonoid biosynthetic process	GO:0009570//chloroplast stroma	GO:0005504//fatty acid binding; GO:0045430//chalcone isomerase activity
HF03078	uncharacterized protein loc103427366	-	GO:0016020//membrane	-
HF03079	bidirectional sugar transporter sweet2-like	GO:0008643//carbohydrate transport	GO:0016021//integral component of membrane	-
HF03115	protein trichome birefringence-like 41	GO:0071554//cell wall organization or biogenesis	GO:0005794//Golgi apparatus	GO:0016413//O-acetyltransferase activity
HF03132	gamma-glutamyl hydrolase 2-like	GO:0006508//proteolysis; GO:0006541//glutamine metabolic process; GO:0046900//tetrahydrofolylpolyglutamate metabolic process	GO:0005773//vacuole	GO:0034722//gamma-glutamyl-peptidase activity
HF03133	F-box/LRR-repeat protein At3g59190	-	-	-
HF03141	ras-related protein raba1b	GO:0007264//small GTPase mediated signal transduction; GO:0042538//hyperosmotic salinity response; GO:0060627//regulation of vesicle-mediated transport	GO:0005774//vacuolar membrane; GO:0005886//plasma membrane	GO:0005525//GTP binding
HF03170	phosphoenolpyruvate housekeeping isozyme	GO:0006099//tricarboxylic acid cycle; GO:0015977//carbon fixation; GO:0048366//leaf development	GO:0005829//cytosol; GO:0009507//chloroplast; GO:0048046//apoplast	GO:0008964//phosphoenolpyruvate carboxylase activity; GO:0032440//2-alkenal reductase [NAD(P)] activity
HF03175	tpr repeat-containing thioredoxin ttl1	GO:0006970//response to osmotic stress; GO:0045454//cell redox homeostasis	GO:0005623//cell	-
HF03199	uncharacterized protein at5g64816	-	GO:0016021//integral component of membrane	-
HF03207	e3 ubiquitin-protein ligase mbr1-like	-	-	GO:0008270//zinc ion binding
HF03220	homeobox-leucine zipper protein athb-52-like	GO:0006355//regulation of transcription, DNA-templated	GO:0005634//nucleus	GO:0043565//sequence-specific DNA binding
HF03235	l-type lectin-domain containing receptor kinase -like	GO:0006468//protein phosphorylation	GO:0016021//integral component of membrane	GO:0004674//protein serine/threonine kinase activity; GO:0005524//ATP binding; GO:0030246//carbohydrate binding
HF03236	l-type lectin-domain containing receptor kinase -like	GO:0006468//protein phosphorylation	GO:0016021//integral component of membrane	GO:0004674//protein serine/threonine kinase activity; GO:0005524//ATP binding; GO:0030246//carbohydrate binding
HF03250	ethylene-responsive transcription factor 4-like	GO:0006355//regulation of transcription, DNA-templated	GO:0005634//nucleus	GO:0003677//DNA binding; GO:0003700//transcription factor activity, sequence-specific DNA binding
HF03264	mate efflux family protein alf5-like	GO:0006855//drug transmembrane transport	GO:0016021//integral component of membrane	GO:0015238//drug transmembrane transporter activity; GO:0015297//antiporter activity
HF03268	early nodulin-like protein 2	-	GO:0031224//intrinsic component of membrane	-
HF03285	Probable ubiquitin-conjugating enzyme E2 26	-	-	-
HF03296	dynein light cytoplasmic-like	GO:0007017//microtubule-based process	GO:0030286//dynein complex	-
HF03375	uncharacterized protein isoform 1	-	GO:0016021//integral component of membrane	-
HF03404	fimbrin-1-like	-	-	GO:0003779//actin binding
HF03443	isoform x1	GO:0006457//protein folding; GO:0006850//mitochondrial pyruvate transport; GO:0050790//regulation of catalytic activity	GO:0005743//mitochondrial inner membrane; GO:0005759//mitochondrial matrix	GO:0000774//adenyl-nucleotide exchange factor activity; GO:0042803//protein homodimerization activity; GO:0051087//chaperone binding
HF03465	lim and calponin domains-containing protein	-	GO:0016020//membrane	-
HF03582	protein mos2-like	-	-	GO:0003676//nucleic acid binding
HF03583	chloroplastic lipocalin	GO:0006979//response to oxidative stress	GO:0009535//chloroplast thylakoid membrane; GO:0031977//thylakoid lumen	-
HF03616	uncharacterized protein loc105158803	GO:0033617//mitochondrial respiratory chain complex IV assembly; GO:0070131//positive regulation of mitochondrial translation	GO:0031305//integral component of mitochondrial inner membrane	-
HF03617	protein ndr1-like	-	GO:0016021//integral component of membrane	-
HF03630	probable galacturonosyltransferase 12	GO:0010417//glucuronoxylan biosynthetic process; GO:0045489//pectin biosynthetic process; GO:0071555//cell wall organization	GO:0000139//Golgi membrane; GO:0016021//integral component of membrane	GO:0047262//polygalacturonate 4-alpha-galacturonosyltransferase activity
HF03640	uncharacterized protein loc107917940	-	-	GO:0003950//NAD+ ADP-ribosyltransferase activity; GO:0046872//metal ion binding
HF03645	organic cation carnitine transporter 4	GO:0055085//transmembrane transport	GO:0009535//chloroplast thylakoid membrane; GO:0009705//plant-type vacuole membrane; GO:0016021//integral component of membrane	GO:0022891//substrate-specific transmembrane transporter activity
HF03647	glycine-rich rna-binding protein mitochondrial	-	-	GO:0000166//nucleotide binding; GO:0003676//nucleic acid binding
HF03649	mrna cap guanine-n7 methyltransferase 1	GO:0006370//7-methylguanosine mRNA capping; GO:0036265//RNA (guanine-N7)-methylation	GO:0005634//nucleus; GO:0005845//mRNA cap binding complex	GO:0003723//RNA binding; GO:0004482//mRNA (guanine-N7-)-methyltransferase activity
HF03651	uncharacterized protein isoform 1	GO:0006508//proteolysis	GO:0016021//integral component of membrane	GO:0008233//peptidase activity
HF03657	probable nad h dehydrogenase fqr1-like 1	GO:0045892//negative regulation of transcription, DNA-templated; GO:0055114//oxidation-reduction process	-	GO:0010181//FMN binding; GO:0016491//oxidoreductase activity
HF03664	zeaxanthin chloroplastic-like	GO:0055114//oxidation-reduction process	-	GO:0009540//zeaxanthin epoxidase [overall] activity; GO:0052662//zeaxanthin epoxidase activity; GO:0052663//antheraxanthin epoxidase activity; GO:0071949//FAD binding
HF03722	u3 small nucleolar rna-associated protein 14 b isoform 1	-	GO:0016020//membrane	-
HF03734	uncharacterized protein loc105776944 isoform x1	-	GO:0016021//integral component of membrane	-
HF03749	beta-glucosidase 18-like isoform x1	GO:0005975//carbohydrate metabolic process; GO:1901657//glycosyl compound metabolic process	-	GO:0008422//beta-glucosidase activity
HF03765	probable magnesium transporter nipa9	GO:0015693//magnesium ion transport; GO:1903830//magnesium ion transmembrane transport	GO:0016021//integral component of membrane	GO:0015095//magnesium ion transmembrane transporter activity
HF03767	transcription elongation factor tfiis-like	GO:0006355//regulation of transcription, DNA-templated	-	GO:0003676//nucleic acid binding
HF03787	dynein light cytoplasmic-like	GO:0007017//microtubule-based process	GO:0030286//dynein complex	-
HF03789	expansin-a12	GO:0009664//plant-type cell wall organization	GO:0005576//extracellular region; GO:0005618//cell wall; GO:0016020//membrane	-
HF03801	7-deoxyloganetin glucosyltransferase-like	GO:0008152//metabolic process	-	GO:0016758//transferase activity, transferring hexosyl groups
HF03807	uncharacterized protein loc103436300	-	GO:0016020//membrane	-
HF03835	uncharacterized protein loc102606799 isoform x1	-	-	GO:0031072//heat shock protein binding; GO:0051082//unfolded protein binding
HF03881	d-amino-acid chloroplastic-like	GO:0008152//metabolic process	-	GO:0008483//transaminase activity
HF03895	reticulon-4-interacting protein mitochondrial	GO:0055114//oxidation-reduction process	-	GO:0003960//NADPH:quinone reductase activity; GO:0008270//zinc ion binding
HF03896	protein sawadee homeodomain homolog 2-like isoform x1	-	GO:0005634//nucleus	GO:0003677//DNA binding; GO:0003682//chromatin binding
HF03916	Transcription factor TCP4	-	-	-
HF03970	non-specific phospholipase c2	GO:0008152//metabolic process	-	GO:0016788//hydrolase activity, acting on ester bonds
HF04007	scarecrow-like protein 3	GO:0006355//regulation of transcription, DNA-templated	GO:0005634//nucleus	GO:0000989//transcription factor activity, transcription factor binding
HF04008	scarecrow-like protein 3	GO:0006355//regulation of transcription, DNA-templated; GO:0009739//response to gibberellin	GO:0005634//nucleus	GO:0000989//transcription factor activity, transcription factor binding; GO:0003700//transcription factor activity, sequence-specific DNA binding; GO:0043565//sequence-specific DNA binding
HF04020	thump domain-containing protein 1 homolog	-	-	GO:0003723//RNA binding
HF04034	glucan endo- -beta-glucosidase-like	GO:0005975//carbohydrate metabolic process	GO:0046658//anchored component of plasma membrane	GO:0004553//hydrolase activity, hydrolyzing O-glycosyl compounds; GO:0030247//polysaccharide binding
HF04041	exosome complex component rrp45a-like isoform x1	GO:0006396//RNA processing; GO:0090305//nucleic acid phosphodiester bond hydrolysis	GO:0000178//exosome (RNase complex)	GO:0004527//exonuclease activity
HF04153	Probable LRR receptor-like serine/threonine-protein kinase At3g47570	-	-	-
HF04223	kinesin-like protein kin12b	GO:0007018//microtubule-based movement	-	GO:0003777//microtubule motor activity; GO:0005524//ATP binding; GO:0008017//microtubule binding
HF04224	40s ribosomal protein s15a-5	GO:0006412//translation	GO:0005739//mitochondrion; GO:0005773//vacuole; GO:0009507//chloroplast; GO:0022627//cytosolic small ribosomal subunit	GO:0003735//structural constituent of ribosome
HF04400	protein mos2	-	-	GO:0003676//nucleic acid binding
HF04404	FHA domain-containing protein DDL	-	-	-
HF04417	protein disulfide-isomerase 5-3-like	GO:0045454//cell redox homeostasis	GO:0005623//cell; GO:0016021//integral component of membrane	GO:0003756//protein disulfide isomerase activity
HF04466	organic cation carnitine transporter 4	GO:0055085//transmembrane transport	GO:0009535//chloroplast thylakoid membrane; GO:0009705//plant-type vacuole membrane; GO:0016021//integral component of membrane	GO:0022891//substrate-specific transmembrane transporter activity
HF04469	glycine-rich rna-binding protein mitochondrial	-	-	GO:0000166//nucleotide binding; GO:0003676//nucleic acid binding
HF04471	mrna cap guanine-n7 methyltransferase 1	GO:0006370//7-methylguanosine mRNA capping; GO:0036265//RNA (guanine-N7)-methylation	GO:0005634//nucleus; GO:0005845//mRNA cap binding complex	GO:0003723//RNA binding; GO:0004482//mRNA (guanine-N7-)-methyltransferase activity
HF04474	multiple organellar rna editing factor chloroplastic-like	-	GO:0044434//chloroplast part	-
HF04484	g-type lectin s-receptor-like serine threonine-protein kinase at4g27290 isoform x1	GO:0006468//protein phosphorylation; GO:0048544//recognition of pollen	GO:0016020//membrane	GO:0004674//protein serine/threonine kinase activity; GO:0005524//ATP binding
HF04487	g-type lectin s-receptor-like serine threonine-protein kinase at4g27290 isoform x1	GO:0000186//activation of MAPKK activity; GO:0006952//defense response; GO:0018108//peptidyl-tyrosine phosphorylation; GO:0048544//recognition of pollen	GO:0005622//intracellular; GO:0005886//plasma membrane; GO:0009506//plasmodesma; GO:0016021//integral component of membrane	GO:0004709//MAP kinase kinase kinase activity; GO:0004714//transmembrane receptor protein tyrosine kinase activity; GO:0005524//ATP binding
HF04526	probable adp-ribosylation factor gtpase-activating protein agd5	GO:0043547//positive regulation of GTPase activity	GO:0012505//endomembrane system; GO:0043227//membrane-bounded organelle; GO:0043229//intracellular organelle; GO:0044444//cytoplasmic part	GO:0005096//GTPase activator activity
HF04529	monodehydroascorbate reductase	GO:0045454//cell redox homeostasis; GO:0055114//oxidation-reduction process	GO:0005623//cell	GO:0016491//oxidoreductase activity; GO:0050660//flavin adenine dinucleotide binding
HF04571	aldo-keto reductase family 4 member c9-like	GO:0055114//oxidation-reduction process	-	GO:0016491//oxidoreductase activity
HF04598	l-type lectin-domain containing receptor kinase -like	GO:0006468//protein phosphorylation	GO:0016021//integral component of membrane	GO:0004674//protein serine/threonine kinase activity; GO:0005524//ATP binding; GO:0030246//carbohydrate binding
HF04623	Telomere repeat-binding protein 4	-	-	-
HF04629	transcription factor as1	GO:0006351//transcription, DNA-templated; GO:0010338//leaf formation	GO:0005634//nucleus	GO:0003677//DNA binding
HF04750	glutathione s-transferase l3-like	-	-	GO:0016740//transferase activity
HF04757	two-component response regulator-like aprr7 isoform x1	GO:0000160//phosphorelay signal transduction system	GO:0005622//intracellular	-
HF04778	ribonuclease p protein subunit p29	GO:0006364//rRNA processing; GO:0006379//mRNA cleavage; GO:0008033//tRNA processing	GO:0000172//ribonuclease MRP complex; GO:0030677//ribonuclease P complex	GO:0000171//ribonuclease MRP activity; GO:0004526//ribonuclease P activity; GO:0033204//ribonuclease P RNA binding
HF04786	Protein IQ-DOMAIN 1	-	-	-
HF04824	serine threonine-protein kinase-like protein ccr1	GO:0006468//protein phosphorylation	GO:0016021//integral component of membrane	GO:0004674//protein serine/threonine kinase activity; GO:0005524//ATP binding
HF04828	probable aquaporin pip2-5	GO:0006833//water transport; GO:0009992//cellular water homeostasis; GO:0015793//glycerol transport; GO:0034220//ion transmembrane transport	GO:0005773//vacuole; GO:0005887//integral component of plasma membrane; GO:0009506//plasmodesma	GO:0015250//water channel activity; GO:0015254//glycerol channel activity
HF04833	uncharacterized protein loc103423358	-	GO:0016021//integral component of membrane	-
HF04864	OTU domain-containing protein DDB_G0284757	-	-	-
HF04881	uncharacterized protein loc102603974 isoform x1	-	-	GO:0003998//acylphosphatase activity
HF04981	probable glycosyltransferase at5g03795	-	GO:0016021//integral component of membrane	GO:0016757//transferase activity, transferring glycosyl groups
HF05056	dual specificity protein phosphatase 12-like	GO:0035335//peptidyl-tyrosine dephosphorylation	-	GO:0004725//protein tyrosine phosphatase activity; GO:0008138//protein tyrosine/serine/threonine phosphatase activity
HF05130	lipoyl chloroplastic-like	GO:0009107//lipoate biosynthetic process; GO:0009249//protein lipoylation	GO:0009507//chloroplast	GO:0016992//lipoate synthase activity; GO:0051539//4 iron, 4 sulfur cluster binding
HF05142	n-acetylglucosaminyl-phosphatidylinositol biosynthetic protein gpi1-like isoform x2	-	GO:0016020//membrane	-
HF05156	uncharacterized protein loc104723609	-	GO:0009507//chloroplast	-
HF05158	u4 u6 small nuclear ribonucleoprotein prp4-like protein	-	GO:0019013//viral nucleocapsid; GO:0030529//ribonucleoprotein complex	-
HF05177	alpha carbonic anhydrase 4-like	GO:0006730//one-carbon metabolic process	GO:0016021//integral component of membrane	GO:0004089//carbonate dehydratase activity; GO:0008270//zinc ion binding
HF05178	probable calcium-binding protein cml49	GO:0006508//proteolysis	GO:0005737//cytoplasm	GO:0004198//calcium-dependent cysteine-type endopeptidase activity; GO:0005509//calcium ion binding
HF05196	uncharacterized protein at4g10930 isoform x1	-	GO:0016021//integral component of membrane	GO:0008270//zinc ion binding
HF05227	uncharacterized protein loc103938285	-	GO:0016021//integral component of membrane	GO:0016757//transferase activity, transferring glycosyl groups
HF05284	augmin subunit 1	GO:0051225//spindle assembly	GO:0005819//spindle; GO:0070652//HAUS complex	-
HF05334	outer envelope pore protein 16- chloroplastic mitochondrial	-	GO:0005747//mitochondrial respiratory chain complex I; GO:0009507//chloroplast; GO:0016021//integral component of membrane	-
HF05346	ubp1-associated protein 2c-like	GO:0006355//regulation of transcription, DNA-templated	GO:0005739//mitochondrion	GO:0000166//nucleotide binding; GO:0003690//double-stranded DNA binding
HF05363	actin	-	-	GO:0005524//ATP binding
HF05390	activator of 90 kda heat shock protein atpase homolog	GO:0006950//response to stress; GO:0032781//positive regulation of ATPase activity	GO:0005829//cytosol	GO:0001671//ATPase activator activity; GO:0051087//chaperone binding
HF05425	at3g11945-like protein	GO:0010236//plastoquinone biosynthetic process; GO:0016117//carotenoid biosynthetic process	GO:0009941//chloroplast envelope; GO:0016021//integral component of membrane	GO:0010355//homogentisate farnesyltransferase activity; GO:0010356//homogentisate geranylgeranyltransferase activity; GO:0010357//homogentisate solanesyltransferase activity
HF05429	Pentatricopeptide repeat-containing protein At2g20710, mitochondrial	-	-	-
HF05431	rhomboid-like protein 15	GO:0006508//proteolysis	GO:0016021//integral component of membrane	GO:0004252//serine-type endopeptidase activity
HF05492	cytochrome c oxidase assembly protein mitochondrial	-	GO:0016021//integral component of membrane; GO:0031966//mitochondrial membrane	-
HF05509	dnl-type zinc finger protein	GO:0006457//protein folding; GO:0030150//protein import into mitochondrial matrix; GO:0050821//protein stabilization	GO:0005739//mitochondrion	GO:0008270//zinc ion binding; GO:0051087//chaperone binding
HF05510	atpase asna1 homolog	GO:0098655//cation transmembrane transport; GO:0098656//anion transmembrane transport	-	GO:0005524//ATP binding; GO:0008270//zinc ion binding; GO:0015446//arsenite-transmembrane transporting ATPase activity
HF05514	probable receptor-like protein kinase at5g47070	GO:0006468//protein phosphorylation	-	GO:0004672//protein kinase activity; GO:0005524//ATP binding
HF05540	serine carboxypeptidase-like	GO:0006508//proteolysis	GO:0005773//vacuole; GO:0005829//cytosol; GO:0016021//integral component of membrane	GO:0004185//serine-type carboxypeptidase activity
HF05553	pectin lyase-like superfamily protein isoform 1	GO:0045490//pectin catabolic process	GO:0016021//integral component of membrane	GO:0030570//pectate lyase activity; GO:0046872//metal ion binding
HF05556	pullulanase chloroplastic	GO:0005983//starch catabolic process; GO:0019252//starch biosynthetic process	GO:0009570//chloroplast stroma	GO:0010303//limit dextrinase activity; GO:0051060//pullulanase activity
HF05557	probable polygalacturonase isoform x2	-	-	GO:0016787//hydrolase activity
HF05570	probable inactive purple acid phosphatase 29	-	-	GO:0016787//hydrolase activity
HF05597	Ribosome production factor 1	-	-	-
HF05598	uncharacterized calcium-binding protein at1g02270-like	GO:0090305//nucleic acid phosphodiester bond hydrolysis	GO:0005634//nucleus	GO:0004519//endonuclease activity; GO:0004527//exonuclease activity; GO:0005509//calcium ion binding
HF05668	3-ketoacyl- synthase 1	GO:0006633//fatty acid biosynthetic process	GO:0016021//integral component of membrane	GO:0016747//transferase activity, transferring acyl groups other than amino-acyl groups
HF05675	transcription factor myc2-like	-	-	GO:0046983//protein dimerization activity
HF05682	auxin-responsive protein saur32	GO:0009733//response to auxin	-	-
HF05778	heat shock family protein	-	GO:0016020//membrane	-
HF05786	indole-3-acetaldehyde oxidase-like	GO:0009115//xanthine catabolic process; GO:0055114//oxidation-reduction process	GO:0005829//cytosol	GO:0004854//xanthine dehydrogenase activity; GO:0005506//iron ion binding; GO:0009055//electron carrier activity; GO:0016614//oxidoreductase activity, acting on CH-OH group of donors; GO:0016903//oxidoreductase activity, acting on the aldehyde or oxo group of donors; GO:0050660//flavin adenine dinucleotide binding; GO:0051537//2 iron, 2 sulfur cluster binding
HF05799	protein disulfide-isomerase lqy1-like	-	GO:0016021//integral component of membrane	GO:0031072//heat shock protein binding; GO:0051082//unfolded protein binding
HF05822	protein iq-domain 1-like	-	GO:0005886//plasma membrane	-
HF06084	probable histone	GO:0006334//nucleosome assembly	GO:0000788//nuclear nucleosome	GO:0003677//DNA binding; GO:0046982//protein heterodimerization activity
HF06091	superoxide dismutase	GO:0019430//removal of superoxide radicals; GO:0055114//oxidation-reduction process; GO:0071486//cellular response to high light intensity	GO:0009507//chloroplast	GO:0004784//superoxide dismutase activity; GO:0005507//copper ion binding; GO:0008270//zinc ion binding
HF06096	protein detoxification 16-like	GO:0006855//drug transmembrane transport	GO:0016021//integral component of membrane	GO:0015238//drug transmembrane transporter activity; GO:0015297//antiporter activity
HF06099	protein upstream of flc isoform x1	-	GO:0005886//plasma membrane	-
HF06114	serine carboxypeptidase-like	GO:0051603//proteolysis involved in cellular protein catabolic process	GO:0005773//vacuole	GO:0004185//serine-type carboxypeptidase activity
HF06126	cell division cycle protein 48 homolog	GO:0007049//cell cycle; GO:0051301//cell division	GO:0005886//plasma membrane	GO:0005524//ATP binding; GO:0008568//microtubule-severing ATPase activity
HF06260	carbamoyl-phosphate synthase large chloroplastic	GO:0006807//nitrogen compound metabolic process	-	GO:0003824//catalytic activity; GO:0005524//ATP binding; GO:0046872//metal ion binding
HF06273	interactor of constitutive active rops 3 isoform x2	-	GO:0005886//plasma membrane	-
HF06276	tetraspanin-3-like	-	GO:0016021//integral component of membrane	-
HF06279	arogenate dehydratase prephenate dehydratase chloroplastic	GO:0009094//L-phenylalanine biosynthetic process	GO:0009570//chloroplast stroma	GO:0004664//prephenate dehydratase activity; GO:0016597//amino acid binding; GO:0047769//arogenate dehydratase activity
HF06351	uncharacterized protein isoform 1	-	GO:0016020//membrane	-
HF06386	60s ribosomal protein l11	GO:0006412//translation	GO:0005840//ribosome	GO:0003735//structural constituent of ribosome
HF06387	60s ribosomal protein l11-2 isoform x1	GO:0006412//translation	GO:0005840//ribosome	GO:0003735//structural constituent of ribosome
HF06399	phospholipase a1-iidelta-like	GO:0006629//lipid metabolic process	-	GO:0016787//hydrolase activity
HF06432	abc transporter d family member chloroplastic-like	GO:0055085//transmembrane transport	GO:0009507//chloroplast; GO:0016021//integral component of membrane	GO:0005524//ATP binding; GO:0042626//ATPase activity, coupled to transmembrane movement of substances
HF06471	tubulin beta-1 chain	GO:0007017//microtubule-based process	GO:0005794//Golgi apparatus; GO:0005874//microtubule; GO:0016020//membrane	GO:0003924//GTPase activity; GO:0005200//structural constituent of cytoskeleton; GO:0005525//GTP binding
HF06514	Putative RING-H2 finger protein ATL21B	-	-	-
HF06522	neutral alkaline invertase chloroplastic-like	-	-	GO:0033926//glycopeptide alpha-N-acetylgalactosaminidase activity
HF06538	ubiquinone biosynthesis protein mitochondrial	GO:0006744//ubiquinone biosynthetic process	GO:0005743//mitochondrial inner membrane	GO:0003677//DNA binding; GO:0008289//lipid binding
HF06540	calcium-dependent protein kinase 1-like	GO:0009738//abscisic acid-activated signaling pathway; GO:0018105//peptidyl-serine phosphorylation; GO:0035556//intracellular signal transduction; GO:0046777//protein autophosphorylation	GO:0005634//nucleus; GO:0005737//cytoplasm; GO:0005886//plasma membrane	GO:0004683//calmodulin-dependent protein kinase activity; GO:0005509//calcium ion binding; GO:0005516//calmodulin binding; GO:0005524//ATP binding; GO:0009931//calcium-dependent protein serine/threonine kinase activity
HF06545	geraniol 8-hydroxylase-like	GO:0044550//secondary metabolite biosynthetic process; GO:0055114//oxidation-reduction process	GO:0016021//integral component of membrane	GO:0005506//iron ion binding; GO:0020037//heme binding; GO:0033772//flavonoid 3',5'-hydroxylase activity
HF06546	flavonoid 3 -monooxygenase-like	GO:0044550//secondary metabolite biosynthetic process; GO:0055114//oxidation-reduction process	GO:0009507//chloroplast; GO:0016021//integral component of membrane	GO:0005506//iron ion binding; GO:0016709//oxidoreductase activity, acting on paired donors, with incorporation or reduction of molecular oxygen, NAD(P)H as one donor, and incorporation of one atom of oxygen; GO:0019825//oxygen binding; GO:0020037//heme binding
HF06549	mitochondrial acidic protein mam33	-	GO:0005759//mitochondrial matrix	-
HF06554	apoptosis-inducing factor 2-like	GO:0055114//oxidation-reduction process	GO:0016020//membrane	GO:0016491//oxidoreductase activity
HF06556	uricase-2 isozyme 2-like	GO:0006144//purine nucleobase metabolic process; GO:0007031//peroxisome organization; GO:0019628//urate catabolic process; GO:0055114//oxidation-reduction process	GO:0005777//peroxisome	GO:0004846//urate oxidase activity
HF06584	TMV resistance protein N	-	-	-
HF06590	very-long-chain enoyl- reductase-like	GO:0006629//lipid metabolic process; GO:0055114//oxidation-reduction process	GO:0005737//cytoplasm; GO:0016021//integral component of membrane	GO:0016627//oxidoreductase activity, acting on the CH-CH group of donors
HF06592	F-box protein CPR30	-	-	-
HF06614	nadp-dependent d-sorbitol-6-phosphate dehydrogenase-like	GO:0055114//oxidation-reduction process	-	GO:0047641//aldose-6-phosphate reductase (NADPH) activity; GO:0050088//mannose-6-phosphate 6-reductase activity
HF06617	low quality protein: laccase-14	GO:0046274//lignin catabolic process; GO:0055114//oxidation-reduction process	GO:0048046//apoplast	GO:0005507//copper ion binding; GO:0052716//hydroquinone:oxygen oxidoreductase activity
HF06620	tmv resistance protein n-like	GO:0007165//signal transduction	-	GO:0043531//ADP binding
HF06624	ethylene-responsive transcription factor wri1-like	GO:0006355//regulation of transcription, DNA-templated; GO:0007275//multicellular organismal development	GO:0005634//nucleus	GO:0003677//DNA binding; GO:0003700//transcription factor activity, sequence-specific DNA binding
HF06626	very-long-chain enoyl- reductase-like	GO:0006629//lipid metabolic process; GO:0055114//oxidation-reduction process	GO:0005737//cytoplasm; GO:0016021//integral component of membrane	GO:0016627//oxidoreductase activity, acting on the CH-CH group of donors
HF06630	calcium and calcium calmodulin-dependent serine threonine-protein kinase	GO:0018105//peptidyl-serine phosphorylation; GO:0035556//intracellular signal transduction; GO:0046777//protein autophosphorylation	GO:0005634//nucleus; GO:0005737//cytoplasm	GO:0004683//calmodulin-dependent protein kinase activity; GO:0005509//calcium ion binding; GO:0005516//calmodulin binding; GO:0005524//ATP binding; GO:0009931//calcium-dependent protein serine/threonine kinase activity
HF06631	calcium and calcium calmodulin-dependent serine threonine-protein kinase	GO:0018105//peptidyl-serine phosphorylation; GO:0035556//intracellular signal transduction; GO:0046777//protein autophosphorylation	GO:0005634//nucleus; GO:0005737//cytoplasm	GO:0004683//calmodulin-dependent protein kinase activity; GO:0005509//calcium ion binding; GO:0005516//calmodulin binding; GO:0005524//ATP binding; GO:0009931//calcium-dependent protein serine/threonine kinase activity
HF06647	histone-lysine n- h3 lysine-9 specific suvh1	GO:0034968//histone lysine methylation	GO:0005634//nucleus; GO:0005694//chromosome	GO:0008270//zinc ion binding; GO:0018024//histone-lysine N-methyltransferase activity; GO:0042393//histone binding
HF06657	Ubiquitin carboxyl-terminal hydrolase 12	-	-	-
HF06688	uncharacterized protein at2g29880-like	GO:0031347//regulation of defense response	-	-
HF06694	dr1-associated corepressor	-	GO:0005634//nucleus; GO:0005829//cytosol	GO:0046982//protein heterodimerization activity
HF06706	atp-dependent clp protease proteolytic subunit chloroplastic	GO:0006508//proteolysis	GO:0009534//chloroplast thylakoid; GO:0009840//chloroplastic endopeptidase Clp complex; GO:0009941//chloroplast envelope	GO:0004252//serine-type endopeptidase activity
HF06714	probable carboxylesterase 15	GO:0008152//metabolic process	-	GO:0052689//carboxylic ester hydrolase activity
HF06719	probable carboxylesterase 15	GO:0008152//metabolic process	-	GO:0052689//carboxylic ester hydrolase activity
HF06720	shikimate o-hydroxycinnamoyltransferase-like	-	-	GO:0047172//shikimate O-hydroxycinnamoyltransferase activity
HF06725	probable carboxylesterase 15	GO:0008152//metabolic process	-	GO:0052689//carboxylic ester hydrolase activity
HF06754	uncharacterized protein loc103961846 isoform x1	GO:0006355//regulation of transcription, DNA-templated	GO:0005739//mitochondrion	GO:0003690//double-stranded DNA binding
HF06782	thioredoxin-like protein chloroplastic	GO:0009987//cellular process; GO:0044710//single-organism metabolic process	GO:0005623//cell	GO:0016667//oxidoreductase activity, acting on a sulfur group of donors
HF06788	lon protease homolog mitochondrial-like	GO:0006515//misfolded or incompletely synthesized protein catabolic process; GO:0034599//cellular response to oxidative stress; GO:0051131//chaperone-mediated protein complex assembly; GO:0070407//oxidation-dependent protein catabolic process; GO:0090296//regulation of mitochondrial DNA replication	GO:0005759//mitochondrial matrix	GO:0003697//single-stranded DNA binding; GO:0004176//ATP-dependent peptidase activity; GO:0004252//serine-type endopeptidase activity; GO:0005524//ATP binding; GO:0043565//sequence-specific DNA binding; GO:0070361//mitochondrial light strand promoter anti-sense binding
HF06800	Putative disease resistance protein At3g14460	-	-	-
HF06815	uncharacterized protein at5g39865-like	GO:0045454//cell redox homeostasis; GO:0055114//oxidation-reduction process	GO:0005623//cell	GO:0009055//electron carrier activity; GO:0015035//protein disulfide oxidoreductase activity
HF06822	F-box protein SKIP5	-	-	-
HF06845	xanthoxin dehydrogenase	GO:0006561//proline biosynthetic process; GO:0009408//response to heat; GO:0009414//response to water deprivation; GO:0009750//response to fructose; GO:0010115//regulation of abscisic acid biosynthetic process; GO:0055114//oxidation-reduction process	GO:0005829//cytosol	GO:0004316//3-oxoacyl-[acyl-carrier-protein] reductase (NADPH) activity; GO:0010301//xanthoxin dehydrogenase activity
HF06873	high chlorophyll fluorescence	GO:0010190//cytochrome b6f complex assembly	GO:0016021//integral component of membrane; GO:0042651//thylakoid membrane	-
HF06875	protein iq-domain 14	-	GO:0005886//plasma membrane	-
HF06881	basic leucine zipper 19-like isoform x1	GO:0006351//transcription, DNA-templated	-	-
HF06891	protein pns1-like	-	GO:0016021//integral component of membrane	-
HF06901	uncharacterized protein isoform 1	GO:0032774//RNA biosynthetic process	GO:0016021//integral component of membrane	GO:0003899//DNA-directed RNA polymerase activity
HF06908	50s ribosomal protein chloroplastic-like	GO:0000470//maturation of LSU-rRNA; GO:0006412//translation	GO:0005739//mitochondrion; GO:0022625//cytosolic large ribosomal subunit	GO:0003723//RNA binding
HF06909	50s ribosomal protein chloroplastic	GO:0000470//maturation of LSU-rRNA; GO:0006412//translation	GO:0005739//mitochondrion; GO:0022625//cytosolic large ribosomal subunit	GO:0003723//RNA binding; GO:0003735//structural constituent of ribosome
HF06913	cinnamoyl- reductase 1-like	GO:0044710//single-organism metabolic process	-	GO:0016616//oxidoreductase activity, acting on the CH-OH group of donors, NAD or NADP as acceptor; GO:0050662//coenzyme binding
HF06914	cinnamoyl- reductase 1-like	-	-	GO:0016616//oxidoreductase activity, acting on the CH-OH group of donors, NAD or NADP as acceptor
HF06921	pentatricopeptide repeat-containing protein chloroplastic	GO:0031425//chloroplast RNA processing; GO:0031426//polycistronic mRNA processing	-	GO:0008270//zinc ion binding
HF06923	Pentatricopeptide repeat-containing protein At3g53170	-	-	-
HF06926	bzip transcription factor 17-like	-	GO:0016020//membrane	GO:0003677//DNA binding
HF06959	peptidyl-prolyl cis-trans isomerase fkbp42	GO:0000413//protein peptidyl-prolyl isomerization; GO:0048366//leaf development; GO:0061077//chaperone-mediated protein folding	GO:0005789//endoplasmic reticulum membrane; GO:0005886//plasma membrane; GO:0016021//integral component of membrane	GO:0003755//peptidyl-prolyl cis-trans isomerase activity; GO:0005516//calmodulin binding; GO:0005528//FK506 binding
HF06960	peptidyl-prolyl cis-trans isomerase fkbp42	GO:0000413//protein peptidyl-prolyl isomerization; GO:0048366//leaf development; GO:0061077//chaperone-mediated protein folding	GO:0005789//endoplasmic reticulum membrane; GO:0005886//plasma membrane; GO:0016021//integral component of membrane	GO:0003755//peptidyl-prolyl cis-trans isomerase activity; GO:0005516//calmodulin binding; GO:0005528//FK506 binding
HF06969	Nuclear transcription factor Y subunit A-1	-	-	-
HF07006	60s ribosomal protein l31-like	GO:0002181//cytoplasmic translation	GO:0022625//cytosolic large ribosomal subunit	GO:0003735//structural constituent of ribosome
HF07011	transcription factor bhlh130-like	-	-	GO:0046983//protein dimerization activity
HF07012	atp-dependent zinc metalloprotease	GO:0006508//proteolysis; GO:0009793//embryo development ending in seed dormancy	GO:0009941//chloroplast envelope	GO:0005524//ATP binding; GO:0008237//metallopeptidase activity
HF07017	clustered mitochondria protein	GO:0006413//translational initiation; GO:0048312//intracellular distribution of mitochondria	GO:0005737//cytoplasm	GO:0003743//translation initiation factor activity
HF07033	linoleate 13s-lipoxygenase 2- chloroplastic-like	GO:0009695//jasmonic acid biosynthetic process; GO:0031408//oxylipin biosynthetic process; GO:0034440//lipid oxidation	GO:0009535//chloroplast thylakoid membrane; GO:0009570//chloroplast stroma; GO:0009941//chloroplast envelope	GO:0016165//linoleate 13S-lipoxygenase activity; GO:0046872//metal ion binding
HF07034	uncharacterized protein at1g04910-like	-	GO:0005737//cytoplasm; GO:0016021//integral component of membrane	GO:0016757//transferase activity, transferring glycosyl groups
HF07052	calcium-binding ef hand family protein	-	GO:0005634//nucleus; GO:0005829//cytosol	GO:0005509//calcium ion binding
HF07074	pollen-specific protein c13-like	-	GO:0005615//extracellular space	-
HF07075	glucan -beta-glucosidase a-like	GO:0005975//carbohydrate metabolic process; GO:0007015//actin filament organization	-	GO:0004553//hydrolase activity, hydrolyzing O-glycosyl compounds; GO:0051015//actin filament binding
HF07088	sulfate transporter	GO:1902358//sulfate transmembrane transport	GO:0005887//integral component of plasma membrane	GO:0008271//secondary active sulfate transmembrane transporter activity
HF07089	probable trna modification gtpase	GO:0006400//tRNA modification	GO:0005622//intracellular	GO:0003924//GTPase activity; GO:0005525//GTP binding
HF07117	alkylated dna repair protein alkb homolog 8	GO:0002098//tRNA wobble uridine modification; GO:0030488//tRNA methylation	-	GO:0008175//tRNA methyltransferase activity
HF07161	uncharacterized protein at1g04910-like	-	GO:0016021//integral component of membrane	GO:0016740//transferase activity
HF07180	pyridoxal phosphate-dependent transferases superfamily protein isoform 1	GO:0009058//biosynthetic process	GO:0009507//chloroplast	GO:0004069//L-aspartate:2-oxoglutarate aminotransferase activity; GO:0030170//pyridoxal phosphate binding; GO:0080130//L-phenylalanine:2-oxoglutarate aminotransferase activity
HF07230	Filament-like plant protein (Fragment)	-	-	-
HF07232	uncharacterized protein chloroplastic-like	GO:0055114//oxidation-reduction process	-	GO:0033743//peptide-methionine (R)-S-oxide reductase activity
HF07316	pentatricopeptide repeat-containing protein at5g27110-like	GO:0008152//metabolic process	-	GO:0016798//hydrolase activity, acting on glycosyl bonds
HF07334	serine threonine-protein kinase fray2 isoform x1	GO:0006468//protein phosphorylation	-	GO:0000166//nucleotide binding; GO:0004674//protein serine/threonine kinase activity
HF07336	AMSH-like ubiquitin thioesterase 2	-	-	-
HF07361	probable carotenoid cleavage dioxygenase chloroplastic	GO:0055114//oxidation-reduction process	-	GO:0016702//oxidoreductase activity, acting on single donors with incorporation of molecular oxygen, incorporation of two atoms of oxygen
HF07477	transcription factor myb51-like isoform x1	GO:0006355//regulation of transcription, DNA-templated; GO:0007049//cell cycle	-	GO:0003677//DNA binding; GO:0003700//transcription factor activity, sequence-specific DNA binding
HF07483	peptidyl-prolyl cis-trans isomerase cyp23	GO:0000413//protein peptidyl-prolyl isomerization; GO:0006457//protein folding	GO:0005576//extracellular region; GO:0005768//endosome; GO:0005783//endoplasmic reticulum; GO:0005802//trans-Golgi network	GO:0003755//peptidyl-prolyl cis-trans isomerase activity; GO:0042277//peptide binding
HF07518	50s ribosomal protein l18	GO:0006412//translation	GO:0005840//ribosome	GO:0003735//structural constituent of ribosome
HF07524	agamous-like mads-box protein agl30 isoform x1	GO:0006355//regulation of transcription, DNA-templated	GO:0005634//nucleus	GO:0003677//DNA binding; GO:0046983//protein dimerization activity
HF07530	photosynthetic ndh subunit of lumenal location chloroplastic	GO:0015979//photosynthesis	GO:0009654//photosystem II oxygen evolving complex; GO:0019898//extrinsic component of membrane	GO:0005509//calcium ion binding
HF07558	cell division topological specificity factor chloroplastic	GO:0010020//chloroplast fission; GO:0032955//regulation of barrier septum assembly	GO:0009507//chloroplast	GO:0042802//identical protein binding; GO:0051117//ATPase binding
HF07571	uncharacterized protein loc103321506	-	GO:0016021//integral component of membrane	GO:0008270//zinc ion binding
HF07583	probable methyltransferase pmt5	GO:0032259//methylation	GO:0005768//endosome; GO:0005774//vacuolar membrane; GO:0005802//trans-Golgi network	GO:0008757//S-adenosylmethionine-dependent methyltransferase activity
HF07600	lrr receptor-like serine threonine-protein kinase rpk2	GO:0006468//protein phosphorylation	GO:0016021//integral component of membrane	GO:0004674//protein serine/threonine kinase activity; GO:0005524//ATP binding
HF07607	probable 6-phosphogluconolactonase 1	GO:0005975//carbohydrate metabolic process; GO:0006098//pentose-phosphate shunt	GO:0005829//cytosol	GO:0017057//6-phosphogluconolactonase activity
HF07611	alpha- -glucan-protein synthase	GO:0009832//plant-type cell wall biogenesis; GO:0030244//cellulose biosynthetic process; GO:0033356//UDP-L-arabinose metabolic process	GO:0005794//Golgi apparatus; GO:0005829//cytosol; GO:0009506//plasmodesma	GO:0008466//glycogenin glucosyltransferase activity; GO:0052691//UDP-arabinopyranose mutase activity
HF07614	Squamosa promoter-binding-like protein 6	-	-	-
HF07624	s-adenosylmethionine decarboxylase proenzyme	GO:0006557//S-adenosylmethioninamine biosynthetic process; GO:0006597//spermine biosynthetic process; GO:0008295//spermidine biosynthetic process	-	GO:0004014//adenosylmethionine decarboxylase activity
HF07703	nac domain-containing protein 8-like	GO:0006355//regulation of transcription, DNA-templated	GO:0005634//nucleus	GO:0003677//DNA binding
HF07704	probable galacturonosyltransferase-like 3	GO:0000271//polysaccharide biosynthetic process	GO:0005794//Golgi apparatus	GO:0016757//transferase activity, transferring glycosyl groups
HF07712	probable transcription factor glk2	GO:0006355//regulation of transcription, DNA-templated	GO:0005634//nucleus	GO:0003677//DNA binding
HF07730	Serine/threonine-protein phosphatase 2A 65 kDa regulatory subunit A beta isoform	-	-	-
HF07746	alpha-xylosidase 1	GO:0000023//maltose metabolic process	-	GO:0004558//alpha-1,4-glucosidase activity; GO:0030246//carbohydrate binding; GO:0032450//maltose alpha-glucosidase activity
HF07756	uncharacterized protein tcm_009876	-	GO:0016021//integral component of membrane	-
HF07766	endonuclease 2	GO:0006308//DNA catabolic process; GO:0090305//nucleic acid phosphodiester bond hydrolysis	-	GO:0003676//nucleic acid binding; GO:0004519//endonuclease activity
HF07928	protein plant cadmium resistance 2-like	-	GO:0016021//integral component of membrane	-
HF07930	glucan endo- -beta-glucosidase 3	GO:0005975//carbohydrate metabolic process	GO:0016021//integral component of membrane; GO:0046658//anchored component of plasma membrane	GO:0004553//hydrolase activity, hydrolyzing O-glycosyl compounds; GO:0030247//polysaccharide binding
HF07945	ankyrin repeat-containing protein at2g01680	-	GO:0005886//plasma membrane; GO:0016021//integral component of membrane	-
HF07955	dynamin-related protein 1c	GO:0000266//mitochondrial fission; GO:0010152//pollen maturation	GO:0005886//plasma membrane; GO:0005938//cell cortex; GO:0009504//cell plate; GO:0009506//plasmodesma	GO:0003924//GTPase activity; GO:0005525//GTP binding
HF08004	Protein XRI1	-	-	-
HF08160	lim domain-containing protein wlim1-like	-	-	GO:0008270//zinc ion binding
HF08168	dna polymerase kappa	GO:0006281//DNA repair; GO:0071897//DNA biosynthetic process	GO:0016020//membrane	GO:0003684//damaged DNA binding; GO:0003887//DNA-directed DNA polymerase activity
HF08247	Probable indole-3-acetic acid-amido synthetase GH3.1	-	-	-
HF08557	probable beta- -galactosyltransferase 11	GO:0006486//protein glycosylation	GO:0000139//Golgi membrane; GO:0016021//integral component of membrane	GO:0008378//galactosyltransferase activity
HF08636	probable inactive atp-dependent zinc metalloprotease ftshi chloroplastic	GO:0006508//proteolysis; GO:0010020//chloroplast fission	GO:0005739//mitochondrion; GO:0009941//chloroplast envelope; GO:0016021//integral component of membrane	GO:0004176//ATP-dependent peptidase activity; GO:0004222//metalloendopeptidase activity; GO:0005524//ATP binding
HF08652	Protein NLP7	-	-	-
HF08752	2-oxoglutarate and fe -dependent oxygenase superfamily protein isoform 1	GO:0055114//oxidation-reduction process	-	GO:0005506//iron ion binding; GO:0051213//dioxygenase activity
HF08794	glutamyl-trna amidotransferase subunit a isoform 1	-	GO:0016021//integral component of membrane	GO:0016740//transferase activity; GO:0016884//carbon-nitrogen ligase activity, with glutamine as amido-N-donor
HF08829	auxin response factor 2-like	GO:0008285//negative regulation of cell proliferation; GO:0009734//auxin-activated signaling pathway; GO:0009737//response to abscisic acid; GO:0009911//positive regulation of flower development; GO:0010047//fruit dehiscence; GO:0010150//leaf senescence; GO:0010227//floral organ abscission; GO:0045892//negative regulation of transcription, DNA-templated; GO:0048481//ovule development	GO:0005634//nucleus	GO:0043565//sequence-specific DNA binding
HF08837	transcription factor bhlh137	-	-	GO:0005488//binding
HF08894	uncharacterized protein loc105648784	-	GO:0016021//integral component of membrane	-
HF08899	glucuronoxylan 4-o-methyltransferase 1	GO:0045492//xylan biosynthetic process	GO:0016021//integral component of membrane	-
HF08907	serine threonine-protein kinase rio1-like	GO:0016310//phosphorylation	-	GO:0000166//nucleotide binding; GO:0004672//protein kinase activity
HF08916	conserved oligomeric golgi complex subunit 2	GO:0007030//Golgi organization; GO:0015031//protein transport	GO:0016020//membrane	-
HF08924	nucleolar protein 56-like	GO:0000154//rRNA modification	GO:0031428//box C/D snoRNP complex; GO:0032040//small-subunit processome	GO:0030515//snoRNA binding
HF08946	glyceraldehyde-3-phosphate cytosolic-like	GO:0006006//glucose metabolic process; GO:0055114//oxidation-reduction process	-	GO:0016620//oxidoreductase activity, acting on the aldehyde or oxo group of donors, NAD or NADP as acceptor; GO:0050661//NADP binding; GO:0051287//NAD binding
HF09153	probable inactive receptor kinase at2g26730	GO:0006468//protein phosphorylation	GO:0016021//integral component of membrane	GO:0004672//protein kinase activity; GO:0005524//ATP binding
HF09164	ubiquitin-conjugating enzyme e2-23 kda-like	GO:0006511//ubiquitin-dependent protein catabolic process; GO:0016567//protein ubiquitination	GO:0005737//cytoplasm	GO:0005524//ATP binding; GO:0016874//ligase activity; GO:0031625//ubiquitin protein ligase binding; GO:0061630//ubiquitin protein ligase activity
HF09172	calmodulin-binding protein 60 a	GO:0006950//response to stress	-	GO:0005516//calmodulin binding
HF09201	coatomer subunit beta -1-like	GO:0006886//intracellular protein transport; GO:0016192//vesicle-mediated transport	GO:0030117//membrane coat	GO:0005198//structural molecule activity
HF09256	uncharacterized protein isoform 1	-	GO:0016021//integral component of membrane	-
HF09263	Putative pentatricopeptide repeat-containing protein At1g74580	-	-	-
HF09270	myb-related protein 306-like	-	-	GO:0003677//DNA binding
HF09290	Pentatricopeptide repeat-containing protein At1g59720, mitochondrial	-	-	-
HF09304	two-component response regulator-like aprr1	GO:0000160//phosphorelay signal transduction system; GO:0010468//regulation of gene expression; GO:0044237//cellular metabolic process	GO:0005622//intracellular	-
HF09329	plant intracellular ras-group-related lrr protein 7	-	GO:0005886//plasma membrane	-
HF09347	dnaj protein jjj1 homolog	-	-	GO:0003676//nucleic acid binding; GO:0008270//zinc ion binding
HF09348	phosphoserine chloroplastic	GO:0006564//L-serine biosynthetic process; GO:0009555//pollen development; GO:0009793//embryo development ending in seed dormancy; GO:0016311//dephosphorylation; GO:0048364//root development	GO:0009507//chloroplast	GO:0004647//phosphoserine phosphatase activity
HF09370	protein cobra-like	GO:0009651//response to salt stress; GO:0009825//multidimensional cell growth; GO:0010215//cellulose microfibril organization	GO:0009505//plant-type cell wall; GO:0009930//longitudinal side of cell surface; GO:0016021//integral component of membrane; GO:0046658//anchored component of plasma membrane	-
HF09386	uncharacterized protein at1g04910-like	-	GO:0005737//cytoplasm; GO:0016021//integral component of membrane	GO:0016757//transferase activity, transferring glycosyl groups
HF09387	Transcription factor BIM1	-	-	-
HF09410	phospholipid-transporting atpase 9	GO:0045332//phospholipid translocation; GO:0048194//Golgi vesicle budding	GO:0000139//Golgi membrane; GO:0005802//trans-Golgi network; GO:0005886//plasma membrane; GO:0016021//integral component of membrane	GO:0000287//magnesium ion binding; GO:0004012//phospholipid-translocating ATPase activity; GO:0005524//ATP binding
HF09443	cytochrome p450 cyp736a12-like	GO:0055114//oxidation-reduction process	GO:0016021//integral component of membrane	GO:0004497//monooxygenase activity; GO:0005506//iron ion binding; GO:0016705//oxidoreductase activity, acting on paired donors, with incorporation or reduction of molecular oxygen; GO:0020037//heme binding
HF09444	cytochrome p450 cyp736a12-like	GO:0055114//oxidation-reduction process	GO:0016021//integral component of membrane	GO:0004497//monooxygenase activity; GO:0005506//iron ion binding; GO:0016705//oxidoreductase activity, acting on paired donors, with incorporation or reduction of molecular oxygen; GO:0020037//heme binding
HF09461	zinc finger protein constans-like 16-like	-	GO:0005622//intracellular	-
HF09519	atp synthase subunit mitochondrial	GO:0015986//ATP synthesis coupled proton transport	GO:0005754//mitochondrial proton-transporting ATP synthase, catalytic core	GO:0005524//ATP binding; GO:0046933//proton-transporting ATP synthase activity, rotational mechanism
HF09529	beta-glucosidase 44-like	GO:0005975//carbohydrate metabolic process; GO:1901657//glycosyl compound metabolic process	-	GO:0008422//beta-glucosidase activity
HF09532	myb-related protein 308-like	-	-	GO:0003677//DNA binding
HF09538	mitogen-activated protein kinase 9-like	GO:0000165//MAPK cascade; GO:0046274//lignin catabolic process; GO:0055114//oxidation-reduction process	GO:0005622//intracellular; GO:0016021//integral component of membrane; GO:0048046//apoplast	GO:0004707//MAP kinase activity; GO:0005507//copper ion binding; GO:0005524//ATP binding; GO:0052716//hydroquinone:oxygen oxidoreductase activity
HF09547	uncharacterized protein isoform 1	-	GO:0016021//integral component of membrane	-
HF09549	probable auxin efflux carrier component 1c	GO:0009630//gravitropism; GO:0009908//flower development; GO:0009926//auxin polar transport; GO:0010051//xylem and phloem pattern formation; GO:0010229//inflorescence development; GO:0010252//auxin homeostasis; GO:0010315//auxin efflux; GO:0010338//leaf formation; GO:0010358//leaf shaping; GO:0048364//root development; GO:0048826//cotyledon morphogenesis; GO:0055085//transmembrane transport	GO:0005783//endoplasmic reticulum; GO:0009505//plant-type cell wall; GO:0009506//plasmodesma; GO:0009925//basal plasma membrane; GO:0016021//integral component of membrane; GO:0045177//apical part of cell	GO:0010329//auxin efflux transmembrane transporter activity
HF09553	protection of telomeres protein 1a-like	GO:0000723//telomere maintenance	GO:0000784//nuclear chromosome, telomeric region	GO:0043047//single-stranded telomeric DNA binding
HF09555	down syndrome critical region protein 3 homolog isoform x1	GO:0006886//intracellular protein transport	GO:0005768//endosome	GO:0008565//protein transporter activity
HF09557	Uncharacterized protein At3g17950	-	-	-
HF09562	protein tify 6b-like isoform x1	GO:0045454//cell redox homeostasis	GO:0005623//cell	-
HF09564	probable inactive receptor kinase at1g48480	GO:0006468//protein phosphorylation	GO:0016021//integral component of membrane	GO:0004672//protein kinase activity; GO:0005524//ATP binding
HF09573	mitogen-activated protein kinase kinase 9-like	GO:0023014//signal transduction by protein phosphorylation	GO:0005737//cytoplasm	GO:0004702//receptor signaling protein serine/threonine kinase activity; GO:0005524//ATP binding
HF09584	monoglyceride lipase-like	GO:0006629//lipid metabolic process	GO:0016021//integral component of membrane	GO:0016298//lipase activity
HF09604	Cold-inducible RNA-binding protein	-	-	-
HF09632	protein n-lysine methyltransferase mettl21a	-	-	GO:0016740//transferase activity
HF09646	transcription factor pur-alpha 1	-	GO:0005737//cytoplasm	-
HF09674	uncharacterized protein loc103414811	-	GO:0005634//nucleus	-
HF09678	elongation factor p	GO:0006414//translational elongation	GO:0005737//cytoplasm	GO:0003746//translation elongation factor activity
HF09709	probable serine threonine-protein kinase at1g54610	GO:0006468//protein phosphorylation	-	GO:0004674//protein serine/threonine kinase activity; GO:0005524//ATP binding
HF09753	violaxanthin de- chloroplastic	-	-	GO:0016851//magnesium chelatase activity
HF09754	rna cytidine acetyltransferase 1-like	-	-	GO:0008080//N-acetyltransferase activity
HF09794	protein fam188a	-	GO:0005829//cytosol	-
HF09826	TMV resistance protein N	-	-	-
HF09855	uncharacterized protein	-	GO:0016021//integral component of membrane	-
HF09871	TMV resistance protein N	-	-	-
HF09873	protein trichome berefringence-like 7	GO:0071554//cell wall organization or biogenesis	GO:0005794//Golgi apparatus; GO:0016021//integral component of membrane	GO:0016413//O-acetyltransferase activity
HF09920	atp phosphoribosyltransferase chloroplastic-like	GO:0000105//histidine biosynthetic process	GO:0009570//chloroplast stroma	GO:0000287//magnesium ion binding; GO:0003879//ATP phosphoribosyltransferase activity
HF09940	Succinate dehydrogenase assembly factor 1 homolog A, mitochondrial	-	-	-
HF09945	bifunctional aspartokinase homoserine dehydrogenase chloroplastic-like isoform x2	GO:0008652//cellular amino acid biosynthetic process; GO:0016310//phosphorylation; GO:0055114//oxidation-reduction process	-	GO:0004072//aspartate kinase activity; GO:0016491//oxidoreductase activity; GO:0016597//amino acid binding; GO:0050661//NADP binding
HF09946	histidine--trna ligase	GO:0006427//histidyl-tRNA aminoacylation	GO:0005737//cytoplasm	GO:0004821//histidine-tRNA ligase activity; GO:0005524//ATP binding
HF09963	probable sucrose-phosphate synthase 4	GO:0005985//sucrose metabolic process	GO:0005886//plasma membrane	GO:0016157//sucrose synthase activity; GO:0046524//sucrose-phosphate synthase activity
HF10051	peptidyl-prolyl cis-trans isomerase chloroplastic isoform x1	GO:0000413//protein peptidyl-prolyl isomerization; GO:0061077//chaperone-mediated protein folding	GO:0005789//endoplasmic reticulum membrane	GO:0003755//peptidyl-prolyl cis-trans isomerase activity; GO:0005528//FK506 binding
HF10087	transport and golgi organization 2 homolog	-	-	GO:0016740//transferase activity
HF10091	protein far1-related sequence 3-like	GO:0006355//regulation of transcription, DNA-templated	GO:0009506//plasmodesma	GO:0008270//zinc ion binding
HF10123	beta-amylase 8	GO:0000272//polysaccharide catabolic process; GO:0006355//regulation of transcription, DNA-templated; GO:0048831//regulation of shoot system development	GO:0005634//nucleus	GO:0003700//transcription factor activity, sequence-specific DNA binding; GO:0016161//beta-amylase activity
HF10136	trna-dihydrouridine synthase	GO:0002943//tRNA dihydrouridine synthesis; GO:0055114//oxidation-reduction process	-	GO:0017150//tRNA dihydrouridine synthase activity; GO:0050660//flavin adenine dinucleotide binding
HF10141	protein enhanced disease resistance 2 isoform x1	-	-	GO:0008289//lipid binding
HF10154	replication protein a 70 kda dna-binding subunit a	GO:0006259//DNA metabolic process	-	GO:0005488//binding
HF10171	f-box kelch-repeat protein skip25-like	-	GO:0031463//Cul3-RING ubiquitin ligase complex	GO:0004842//ubiquitin-protein transferase activity
HF10176	methanol o-anthraniloyltransferase-like	-	-	GO:0016747//transferase activity, transferring acyl groups other than amino-acyl groups
HF10354	auxin-induced protein 15a-like	GO:0009733//response to auxin	-	-
HF10386	transcription factor bhlh121	-	-	GO:0046983//protein dimerization activity
HF10400	translocase of chloroplast chloroplastic-like	-	-	GO:0005525//GTP binding; GO:0016817//hydrolase activity, acting on acid anhydrides
HF10402	pi-plc x-box domain-containing protein ddb_g0293730-like	GO:0006629//lipid metabolic process	-	GO:0008081//phosphoric diester hydrolase activity
HF10403	methyltransferase-like protein 16	GO:0070475//rRNA base methylation	GO:0005634//nucleus	GO:0003676//nucleic acid binding; GO:0052907//23S rRNA (adenine(1618)-N(6))-methyltransferase activity
HF10406	glycine-rich protein 2-like	GO:0006355//regulation of transcription, DNA-templated	-	GO:0003677//DNA binding; GO:0008270//zinc ion binding
HF10419	peptidyl-prolyl cis-trans isomerase cyp21-1	GO:0000413//protein peptidyl-prolyl isomerization; GO:0006457//protein folding	GO:0005768//endosome; GO:0005802//trans-Golgi network; GO:0016021//integral component of membrane	GO:0003755//peptidyl-prolyl cis-trans isomerase activity
HF10421	subtilisin-like protease	GO:0006508//proteolysis	GO:0005618//cell wall; GO:0016020//membrane	GO:0004252//serine-type endopeptidase activity
HF10429	synaptotagmin a isoform 1	GO:0009306//protein secretion	GO:0005783//endoplasmic reticulum; GO:0005794//Golgi apparatus; GO:0016021//integral component of membrane	GO:0008289//lipid binding; GO:0016874//ligase activity
HF10438	probable boi-related e3 ubiquitin-protein ligase 3	GO:0016567//protein ubiquitination; GO:0031347//regulation of defense response	GO:0005634//nucleus	GO:0004842//ubiquitin-protein transferase activity; GO:0008270//zinc ion binding
HF10457	zeaxanthin chloroplastic-like	GO:0044550//secondary metabolite biosynthetic process; GO:0055114//oxidation-reduction process	-	GO:0004497//monooxygenase activity; GO:0071949//FAD binding
HF10492	mitochondrial protein import protein zim17	GO:0006457//protein folding; GO:0030150//protein import into mitochondrial matrix; GO:0050821//protein stabilization	GO:0005739//mitochondrion	GO:0008270//zinc ion binding; GO:0051087//chaperone binding
HF10515	f-box protein skip23	GO:0006260//DNA replication; GO:0006284//base-excision repair; GO:0006302//double-strand break repair; GO:0006310//DNA recombination; GO:0032508//DNA duplex unwinding	GO:0005634//nucleus; GO:0005694//chromosome; GO:0005737//cytoplasm	GO:0003677//DNA binding; GO:0009378//four-way junction helicase activity; GO:0043140//ATP-dependent 3'-5' DNA helicase activity
HF10517	receptor-like cytosolic serine threonine-protein kinase rbk1	GO:0016310//phosphorylation	-	GO:0000166//nucleotide binding; GO:0004672//protein kinase activity
HF10524	lysine histidine transporter-like 8	-	GO:0016020//membrane	-
HF10565	isocitrate dehydrogenase	GO:0006099//tricarboxylic acid cycle	-	GO:0000287//magnesium ion binding; GO:0004449//isocitrate dehydrogenase (NAD+) activity; GO:0051287//NAD binding
HF10587	epidermal growth factor receptor substrate 15-like 1	-	-	GO:0005509//calcium ion binding
HF10610	receptor protein kinase clavata1-like	GO:0006468//protein phosphorylation; GO:0009934//regulation of meristem structural organization	GO:0000325//plant-type vacuole; GO:0009506//plasmodesma; GO:0016021//integral component of membrane	GO:0004672//protein kinase activity; GO:0005524//ATP binding; GO:0033612//receptor serine/threonine kinase binding; GO:0043621//protein self-association
HF10612	receptor protein kinase clavata1-like	GO:0016310//phosphorylation	GO:0016020//membrane	GO:0005515//protein binding; GO:0016301//kinase activity
HF10613	probable protein phosphatase 2c 27	GO:0006470//protein dephosphorylation; GO:0061416//regulation of transcription from RNA polymerase II promoter in response to salt stress	GO:0005634//nucleus; GO:0005737//cytoplasm	GO:0004722//protein serine/threonine phosphatase activity; GO:0046872//metal ion binding
HF10614	protein pxr1-like	GO:0006364//rRNA processing	GO:0030687//preribosome, large subunit precursor	-
HF10621	mitochondrial phosphate carrier protein mitochondrial-like	GO:0006412//translation; GO:0006810//transport	GO:0016021//integral component of membrane	GO:0003735//structural constituent of ribosome
HF10625	uncharacterized protein isoform 1	-	GO:0009507//chloroplast	-
HF10655	Pentatricopeptide repeat-containing protein At4g38150	-	-	-
HF10656	epidermal growth factor receptor substrate 15-like 1	-	-	GO:0005509//calcium ion binding
HF10663	histone deacetylase 19	GO:0009294//DNA mediated transformation; GO:0009405//pathogenesis; GO:0009861//jasmonic acid and ethylene-dependent systemic resistance; GO:0016573//histone acetylation; GO:0045892//negative regulation of transcription, DNA-templated; GO:0070932//histone H3 deacetylation; GO:2000026//regulation of multicellular organismal development	GO:0005634//nucleus	GO:0032041//NAD-dependent histone deacetylase activity (H3-K14 specific)
HF10706	udp-galactose transporter 2-like	GO:0008643//carbohydrate transport; GO:0015786//UDP-glucose transport; GO:0090480//purine nucleotide-sugar transmembrane transport; GO:1901679//nucleotide transmembrane transport	GO:0005793//endoplasmic reticulum-Golgi intermediate compartment; GO:0016021//integral component of membrane	GO:0005338//nucleotide-sugar transmembrane transporter activity
HF10816	probable glucan endo- -beta-glucosidase a6	GO:0005975//carbohydrate metabolic process	GO:0009505//plant-type cell wall; GO:0009506//plasmodesma; GO:0046658//anchored component of plasma membrane	GO:0004553//hydrolase activity, hydrolyzing O-glycosyl compounds; GO:0030247//polysaccharide binding
HF10823	quinone-oxidoreductase chloroplastic	GO:0055114//oxidation-reduction process	GO:0005773//vacuole; GO:0005886//plasma membrane; GO:0009535//chloroplast thylakoid membrane; GO:0009941//chloroplast envelope	GO:0008270//zinc ion binding; GO:0016491//oxidoreductase activity
HF10829	quinone-oxidoreductase chloroplastic	GO:0055114//oxidation-reduction process	-	GO:0008270//zinc ion binding; GO:0016491//oxidoreductase activity
HF10855	cell division control protein 45 homolog	GO:0000727//double-strand break repair via break-induced replication; GO:0006267//pre-replicative complex assembly involved in nuclear cell cycle DNA replication; GO:0006270//DNA replication initiation; GO:0006279//premeiotic DNA replication; GO:0031938//regulation of chromatin silencing at telomere; GO:0032508//DNA duplex unwinding; GO:0048229//gametophyte development; GO:0051301//cell division;…	GO:0005656//nuclear pre-replicative complex; GO:0031261//DNA replication preinitiation complex; GO:0031298//replication fork protection complex	GO:0003682//chromatin binding; GO:0003688//DNA replication origin binding; GO:0003697//single-stranded DNA binding; GO:0043138//3'-5' DNA helicase activity
HF10858	probable methionine--trna ligase	GO:0006431//methionyl-tRNA aminoacylation	GO:0005829//cytosol	GO:0000049//tRNA binding; GO:0004825//methionine-tRNA ligase activity; GO:0005524//ATP binding
HF10872	Pentatricopeptide repeat-containing protein At5g48730, chloroplastic	-	-	-
HF10939	Zinc finger HIT domain-containing protein 3 (Fragment)	-	-	-
HF10953	tetraspanin-18-like	-	GO:0016021//integral component of membrane	-
HF10959	probable glutathione s-transferase	GO:0006749//glutathione metabolic process; GO:0009407//toxin catabolic process	GO:0005737//cytoplasm	GO:0004364//glutathione transferase activity; GO:0016829//lyase activity
HF10966	uncharacterized protein loc105125661 isoform x1	GO:0006914//autophagy	GO:0043231//intracellular membrane-bounded organelle	-
HF11014	Cell number regulator 6	-	-	-
HF11046	exocyst complex component exo84b-like	GO:0001927//exocyst assembly; GO:0051601//exocyst localization	GO:0000145//exocyst	-
HF11047	phospholipid--sterol o-acyltransferase	GO:0010150//leaf senescence; GO:0016127//sterol catabolic process; GO:0034434//sterol esterification	GO:0043231//intracellular membrane-bounded organelle	GO:0004607//phosphatidylcholine-sterol O-acyltransferase activity; GO:0080095//phosphatidylethanolamine-sterol O-acyltransferase activity; GO:0080096//phosphatidate-sterol O-acyltransferase activity
HF11053	succinyl- ligase	GO:0008152//metabolic process	GO:0005739//mitochondrion	GO:0005507//copper ion binding; GO:0005524//ATP binding; GO:0016874//ligase activity
HF11075	lysine-specific demethylase jmj16	-	-	GO:0003677//DNA binding; GO:0046983//protein dimerization activity
HF11098	ethylene-responsive transcription factor 1b-like	GO:0006355//regulation of transcription, DNA-templated	GO:0005634//nucleus	GO:0003677//DNA binding; GO:0003700//transcription factor activity, sequence-specific DNA binding
HF11152	cytochrome p450 94a1-like	GO:0055114//oxidation-reduction process	GO:0016021//integral component of membrane	GO:0004497//monooxygenase activity; GO:0005506//iron ion binding; GO:0016705//oxidoreductase activity, acting on paired donors, with incorporation or reduction of molecular oxygen; GO:0020037//heme binding
HF11187	gibberellin 2-beta-dioxygenase 1-like	GO:0009416//response to light stimulus; GO:0045487//gibberellin catabolic process; GO:0055114//oxidation-reduction process	-	GO:0005506//iron ion binding; GO:0052634//C-19 gibberellin 2-beta-dioxygenase activity
HF11256	g-type lectin s-receptor-like serine threonine-protein kinase at4g27290	GO:0006468//protein phosphorylation; GO:0048544//recognition of pollen	GO:0016021//integral component of membrane	GO:0004674//protein serine/threonine kinase activity; GO:0005524//ATP binding
HF11257	release factor glutamine methyltransferase	GO:0006479//protein methylation	-	GO:0003676//nucleic acid binding; GO:0008276//protein methyltransferase activity
HF11277	g-type lectin s-receptor-like serine threonine-protein kinase at4g27290	GO:0006468//protein phosphorylation; GO:0048544//recognition of pollen	GO:0016021//integral component of membrane	GO:0004674//protein serine/threonine kinase activity; GO:0005524//ATP binding
HF11331	elongation factor 2	GO:0006414//translational elongation	-	GO:0003746//translation elongation factor activity; GO:0003924//GTPase activity; GO:0005525//GTP binding
HF11332	molybdenum cofactor sulfurase	GO:0006777//Mo-molybdopterin cofactor biosynthetic process; GO:0009408//response to heat; GO:0009409//response to cold; GO:0009651//response to salt stress; GO:0009688//abscisic acid biosynthetic process; GO:0009734//auxin-activated signaling pathway; GO:0010118//stomatal movement; GO:0018315//molybdenum incorporation into molybdenum-molybdopterin complex; GO:0042742//defense response to bacteriu…	GO:0005622//intracellular	GO:0008265//Mo-molybdopterin cofactor sulfurase activity; GO:0009000//selenocysteine lyase activity; GO:0016740//transferase activity; GO:0030151//molybdenum ion binding; GO:0030170//pyridoxal phosphate binding
HF11341	protein unc-45 homolog a-like	-	-	GO:0016853//isomerase activity
HF11352	proteasome subunit alpha type-2-a	GO:0006511//ubiquitin-dependent protein catabolic process	GO:0005634//nucleus; GO:0005737//cytoplasm; GO:0019773//proteasome core complex, alpha-subunit complex	GO:0004298//threonine-type endopeptidase activity
HF11353	uncharacterized protein loc104592942	-	GO:0005634//nucleus; GO:0016021//integral component of membrane	-
HF11382	thiosulfate 3-mercaptopyruvate sulfurtransferase mitochondrial-like	-	-	GO:0004792//thiosulfate sulfurtransferase activity
HF11405	phosphoglycerate cytosolic	GO:0006096//glycolytic process	GO:0005634//nucleus; GO:0005774//vacuolar membrane; GO:0005829//cytosol; GO:0005886//plasma membrane; GO:0009506//plasmodesma; GO:0009570//chloroplast stroma; GO:0048046//apoplast	GO:0004618//phosphoglycerate kinase activity; GO:0005524//ATP binding
HF11424	inosine-5 -monophosphate dehydrogenase 2-like	GO:0006177//GMP biosynthetic process; GO:0055114//oxidation-reduction process	GO:0005737//cytoplasm	GO:0000166//nucleotide binding; GO:0003938//IMP dehydrogenase activity; GO:0046872//metal ion binding
HF11431	inosine-5 -monophosphate dehydrogenase 2-like	GO:0006177//GMP biosynthetic process; GO:0055114//oxidation-reduction process	GO:0005737//cytoplasm	GO:0000166//nucleotide binding; GO:0003938//IMP dehydrogenase activity; GO:0046872//metal ion binding
HF11440	succinate-semialdehyde mitochondrial	GO:0006540//glutamate decarboxylation to succinate; GO:0009408//response to heat; GO:0009416//response to light stimulus; GO:0009450//gamma-aminobutyric acid catabolic process; GO:0055114//oxidation-reduction process; GO:0072593//reactive oxygen species metabolic process	GO:0005759//mitochondrial matrix; GO:0009570//chloroplast stroma	GO:0005507//copper ion binding; GO:0009013//succinate-semialdehyde dehydrogenase [NAD(P)+] activity; GO:0051287//NAD binding
HF11448	e3 ubiquitin-protein ligase rglg2 isoform x1	-	-	GO:0008270//zinc ion binding
HF11454	yth domain-containing family protein 2	-	-	GO:0003723//RNA binding
HF11481	galactan beta- -galactosyltransferase gals3-like	-	GO:0016021//integral component of membrane	-
HF11496	F-box protein At5g49610	-	-	-
HF11497	peptidyl-prolyl cis-trans isomerase chloroplastic	GO:0000413//protein peptidyl-prolyl isomerization; GO:0061077//chaperone-mediated protein folding	GO:0005789//endoplasmic reticulum membrane; GO:0009543//chloroplast thylakoid lumen	GO:0003755//peptidyl-prolyl cis-trans isomerase activity; GO:0005515//protein binding; GO:0005528//FK506 binding
HF11517	choline-phosphate cytidylyltransferase 1-like	GO:0006657//CDP-choline pathway	-	GO:0004105//choline-phosphate cytidylyltransferase activity
HF11529	uncharacterized protein isoform 1	GO:0010239//chloroplast mRNA processing; GO:0031426//polycistronic mRNA processing	GO:0005739//mitochondrion; GO:0042644//chloroplast nucleoid	-
HF11540	F-box protein At5g25290	-	-	-
HF11549	uncharacterized protein at4g19900	-	GO:0016021//integral component of membrane	-
HF11551	glutathionyl-hydroquinone reductase -like	-	-	GO:0042802//identical protein binding
HF11553	cytochrome chloroplastic isoform x1	-	-	GO:0009055//electron carrier activity; GO:0020037//heme binding
HF11554	lecithin-cholesterol acyltransferase-like 4	GO:0009395//phospholipid catabolic process	GO:0005829//cytosol	GO:0004620//phospholipase activity; GO:0008374//O-acyltransferase activity
HF11558	phosphatase chloroplastic	GO:0006020//inositol metabolic process; GO:0007165//signal transduction; GO:0046854//phosphatidylinositol phosphorylation; GO:0046855//inositol phosphate dephosphorylation	GO:0005737//cytoplasm	GO:0000287//magnesium ion binding; GO:0008934//inositol monophosphate 1-phosphatase activity; GO:0052832//inositol monophosphate 3-phosphatase activity; GO:0052833//inositol monophosphate 4-phosphatase activity
HF11563	Uncharacterized protein PHLOEM PROTEIN 2-LIKE A4	-	-	-
HF11580	protein root hair defective 3 homolog 2-like isoform x2	-	GO:0005789//endoplasmic reticulum membrane; GO:0016021//integral component of membrane	GO:0003924//GTPase activity; GO:0005525//GTP binding
HF11581	probable lrr receptor-like serine threonine-protein kinase at1g56140	GO:0006468//protein phosphorylation	GO:0016021//integral component of membrane	GO:0004672//protein kinase activity; GO:0005524//ATP binding
HF11594	protein root hair defective 3 homolog 2-like	-	GO:0005789//endoplasmic reticulum membrane; GO:0016021//integral component of membrane	GO:0003924//GTPase activity; GO:0005525//GTP binding
HF11595	probable lrr receptor-like serine threonine-protein kinase at1g56140	GO:0006468//protein phosphorylation	GO:0016021//integral component of membrane	GO:0004672//protein kinase activity; GO:0005524//ATP binding
HF11599	probable threonine--trna cytoplasmic	GO:0006435//threonyl-tRNA aminoacylation	GO:0005739//mitochondrion; GO:0009570//chloroplast stroma	GO:0000166//nucleotide binding; GO:0003723//RNA binding; GO:0004829//threonine-tRNA ligase activity
HF11604	Probable LRR receptor-like serine/threonine-protein kinase At1g56130	-	-	-
HF11611	Ras-related protein RABF2a	-	-	-
HF11615	probable lrr receptor-like serine threonine-protein kinase at1g56140	GO:0016310//phosphorylation	GO:0016020//membrane	GO:0016301//kinase activity; GO:0097159//organic cyclic compound binding; GO:1901363//heterocyclic compound binding
HF11624	probable threonine--trna cytoplasmic	GO:0006418//tRNA aminoacylation for protein translation	GO:0009507//chloroplast	GO:0000166//nucleotide binding; GO:0004812//aminoacyl-tRNA ligase activity
HF11626	probable lrr receptor-like serine threonine-protein kinase at1g56140	GO:0006468//protein phosphorylation	GO:0016021//integral component of membrane	GO:0004672//protein kinase activity; GO:0005524//ATP binding
HF11631	ribosomal rna small subunit chloroplastic	GO:0031167//rRNA methylation	-	GO:0000179//rRNA (adenine-N6,N6-)-dimethyltransferase activity
HF11648	probable lrr receptor-like serine threonine-protein kinase at1g56140	GO:0006468//protein phosphorylation	GO:0016021//integral component of membrane	GO:0004672//protein kinase activity; GO:0005524//ATP binding
HF11656	patatin-like protein 6	GO:0016042//lipid catabolic process	-	GO:0016787//hydrolase activity
HF11661	vacuolar protein sorting-associated protein 2 homolog 2	GO:0007034//vacuolar transport	GO:0005622//intracellular	-
HF11662	beta-amyrin 28-oxidase-like	GO:0008202//steroid metabolic process; GO:0055114//oxidation-reduction process; GO:0065008//regulation of biological quality; GO:1901615//organic hydroxy compound metabolic process	-	GO:0004497//monooxygenase activity; GO:0005506//iron ion binding; GO:0016705//oxidoreductase activity, acting on paired donors, with incorporation or reduction of molecular oxygen; GO:0020037//heme binding
HF11663	subtilisin-like protease	GO:0006508//proteolysis	GO:0005618//cell wall	GO:0004252//serine-type endopeptidase activity
HF11697	flavin-dependent oxidoreductase fox5-like	GO:0055114//oxidation-reduction process	-	GO:0016614//oxidoreductase activity, acting on CH-OH group of donors; GO:0050660//flavin adenine dinucleotide binding
HF11727	gdp-l-galactose phosphorylase 1-like isoform x1	GO:0006006//glucose metabolic process	GO:0005737//cytoplasm	GO:0080048//GDP-D-glucose phosphorylase activity
HF11728	2-succinylbenzoate-- chloroplastic peroxisomal	GO:0008152//metabolic process	GO:0043231//intracellular membrane-bounded organelle; GO:0044444//cytoplasmic part	GO:0003824//catalytic activity
HF11729	adp-ribosylation factor gtpase-activating protein agd12-like	GO:0043547//positive regulation of GTPase activity	-	GO:0005096//GTPase activator activity
HF11730	ferredoxin--nadp root chloroplastic	GO:0055114//oxidation-reduction process	-	GO:0004324//ferredoxin-NADP+ reductase activity
HF11740	cationic amino acid transporter 1-like	GO:0003333//amino acid transmembrane transport	GO:0016021//integral component of membrane	GO:0015171//amino acid transmembrane transporter activity
HF11777	Auxilin-related protein 2	-	-	-
HF11780	dead-box atp-dependent rna helicase 1	GO:0010501//RNA secondary structure unwinding	-	GO:0003676//nucleic acid binding; GO:0004004//ATP-dependent RNA helicase activity; GO:0005524//ATP binding
HF11791	ornithine mitochondrial	GO:0006561//proline biosynthetic process; GO:0006593//ornithine catabolic process; GO:0010121//arginine catabolic process to proline via ornithine; GO:0019544//arginine catabolic process to glutamate; GO:0042538//hyperosmotic salinity response; GO:0051646//mitochondrion localization	GO:0005739//mitochondrion	GO:0004587//ornithine-oxo-acid transaminase activity; GO:0008270//zinc ion binding; GO:0030170//pyridoxal phosphate binding; GO:0042802//identical protein binding
HF11793	protease do-like chloroplastic	GO:0006508//proteolysis; GO:0010206//photosystem II repair; GO:0055114//oxidation-reduction process	GO:0009543//chloroplast thylakoid lumen	GO:0004252//serine-type endopeptidase activity; GO:0032440//2-alkenal reductase [NAD(P)] activity
HF11796	uncharacterized protein loc105770247	-	GO:0016021//integral component of membrane	-
HF11819	la-related protein 7	-	GO:0016021//integral component of membrane	GO:0097159//organic cyclic compound binding; GO:1901363//heterocyclic compound binding
HF11830	mitochondrial inner membrane protease subunit 1-like	GO:0006465//signal peptide processing; GO:0006627//protein processing involved in protein targeting to mitochondrion; GO:0033108//mitochondrial respiratory chain complex assembly	GO:0042720//mitochondrial inner membrane peptidase complex	GO:0004252//serine-type endopeptidase activity
HF11849	probable starch synthase chloroplastic amyloplastic	GO:0005982//starch metabolic process	GO:0009507//chloroplast	GO:0004373//glycogen (starch) synthase activity
HF11850	pentatricopeptide repeat-containing protein at3g14730	-	-	GO:0008270//zinc ion binding
HF11871	awpm-19-like family protein	-	GO:0016021//integral component of membrane	-
HF11880	bidirectional sugar transporter sweet2a-like	GO:0006810//transport	GO:0016020//membrane	-
HF11893	probable lrr receptor-like serine threonine-protein kinase at1g07650 isoform x1	-	-	GO:0016301//kinase activity
HF11895	Probable leucine-rich repeat receptor-like serine/threonine-protein kinase At3g14840	-	-	-
HF11899	probable lrr receptor-like serine threonine-protein kinase rfk1 isoform x2	GO:0006468//protein phosphorylation	GO:0016020//membrane	GO:0004672//protein kinase activity
HF11904	aquaporin nip1-1-like	GO:0006833//water transport; GO:0009992//cellular water homeostasis; GO:0015793//glycerol transport; GO:0034220//ion transmembrane transport	GO:0005887//integral component of plasma membrane	GO:0015250//water channel activity; GO:0015254//glycerol channel activity
HF11916	acetolactate synthase small subunit chloroplastic-like	GO:0006551//leucine metabolic process; GO:0006573//valine metabolic process; GO:0009082//branched-chain amino acid biosynthetic process	GO:0005829//cytosol	GO:0003984//acetolactate synthase activity; GO:0016597//amino acid binding
HF11946	dihydroorotate dehydrogenase mitochondrial-like	GO:0006207//'de novo' pyrimidine nucleobase biosynthetic process; GO:0044205//'de novo' UMP biosynthetic process; GO:0055114//oxidation-reduction process	GO:0005743//mitochondrial inner membrane; GO:0016021//integral component of membrane	GO:0004152//dihydroorotate dehydrogenase activity
HF11977	protein iq-domain 1	-	GO:0005886//plasma membrane	-
HF12005	trans-resveratrol di-o-methyltransferase-like	GO:0032259//methylation	-	GO:0008171//O-methyltransferase activity; GO:0046983//protein dimerization activity
HF12010	nac domain-containing protein 73-like	GO:0006468//protein phosphorylation; GO:0045893//positive regulation of transcription, DNA-templated; GO:2000652//regulation of secondary cell wall biogenesis	GO:0005634//nucleus; GO:0016021//integral component of membrane	GO:0003677//DNA binding; GO:0004672//protein kinase activity; GO:0005524//ATP binding
HF12024	e3 ubiquitin-protein ligase ring1a	-	-	GO:0008270//zinc ion binding
HF12074	serine threonine-protein kinase	GO:0006468//protein phosphorylation	GO:0005886//plasma membrane	GO:0004674//protein serine/threonine kinase activity; GO:0005524//ATP binding
HF12087	splicing factor 3b subunit 2	GO:0000398//mRNA splicing, via spliceosome	GO:0005684//U2-type spliceosomal complex; GO:0005686//U2 snRNP; GO:0005689//U12-type spliceosomal complex; GO:0071011//precatalytic spliceosome; GO:0071013//catalytic step 2 spliceosome	-
HF12089	uncharacterized protein loc104441042	-	GO:0016021//integral component of membrane	-
HF12099	polyphenol chloroplastic-like	GO:0046148//pigment biosynthetic process; GO:0055114//oxidation-reduction process	-	GO:0004097//catechol oxidase activity; GO:0004503//monophenol monooxygenase activity; GO:0046872//metal ion binding
HF12101	Uncharacterized protein At4g04980	-	-	-
HF12103	uncharacterized protein at4g04980-like	GO:0009658//chloroplast organization	GO:0009707//chloroplast outer membrane	-
HF12112	alpha-galactosidase-like isoform x1	GO:0005975//carbohydrate metabolic process	GO:0009505//plant-type cell wall	GO:0052692//raffinose alpha-galactosidase activity
HF12133	calmodulin-binding protein 60 b-like	GO:0006950//response to stress	-	GO:0005516//calmodulin binding
HF12138	protein transport inhibitor response 1-like	GO:0009734//auxin-activated signaling pathway	-	GO:0000822//inositol hexakisphosphate binding
HF12139	protein transport inhibitor response 1-like	GO:0009734//auxin-activated signaling pathway	-	GO:0000822//inositol hexakisphosphate binding
HF12140	vacuolar protein 8	-	GO:0005634//nucleus; GO:0005737//cytoplasm	GO:0016874//ligase activity
HF12145	pap-specific mitochondrial	GO:0046854//phosphatidylinositol phosphorylation	GO:0009507//chloroplast	GO:0000287//magnesium ion binding; GO:0008441//3'(2'),5'-bisphosphate nucleotidase activity
HF12153	cyclin-d6-1	-	GO:0005634//nucleus	-
HF12154	uncharacterized protein loc103961896	-	GO:0016020//membrane	-
HF12189	g-type lectin s-receptor-like serine threonine-protein kinase at1g11410	GO:0006468//protein phosphorylation; GO:0048544//recognition of pollen	-	GO:0004674//protein serine/threonine kinase activity; GO:0005524//ATP binding
HF12196	( )-nerolidol synthase 1-like	GO:0008152//metabolic process	-	GO:0000287//magnesium ion binding; GO:0010333//terpene synthase activity; GO:0034007//S-linalool synthase activity
HF12206	transcription factor ilr3-like	-	-	GO:0046983//protein dimerization activity
HF12208	cysteine-rich receptor-like protein kinase 29	-	GO:0016020//membrane	GO:0004672//protein kinase activity
HF12210	cysteine-rich receptor-like protein kinase 29	-	GO:0016020//membrane	GO:0004672//protein kinase activity
HF12217	Cysteine-rich receptor-like protein kinase 29	-	-	-
HF12231	uncharacterized protein loc103955487	-	GO:0016021//integral component of membrane	-
HF12260	upf0051 protein chloroplastic-like	GO:0016226//iron-sulfur cluster assembly	-	-
HF12281	5 -adenylylsulfate reductase chloroplastic-like	GO:0019344//cysteine biosynthetic process; GO:0019419//sulfate reduction; GO:0045454//cell redox homeostasis	GO:0005623//cell	GO:0004604//phosphoadenylyl-sulfate reductase (thioredoxin) activity
HF12296	Proline synthase co-transcribed bacterial homolog protein	-	-	-
HF12309	subtilisin-like protease	-	GO:0005618//cell wall; GO:0016020//membrane	GO:0004252//serine-type endopeptidase activity
HF12314	pyrophosphate--fructose 6-phosphate 1-phosphotransferase subunit beta	GO:0006002//fructose 6-phosphate metabolic process; GO:0009735//response to cytokinin; GO:0015979//photosynthesis; GO:0046835//carbohydrate phosphorylation; GO:0061615//glycolytic process through fructose-6-phosphate	GO:0005618//cell wall; GO:0005829//cytosol; GO:0016020//membrane	GO:0003872//6-phosphofructokinase activity; GO:0005524//ATP binding; GO:0047334//diphosphate-fructose-6-phosphate 1-phosphotransferase activity
HF12316	Pyrophosphate--fructose 6-phosphate 1-phosphotransferase subunit beta	-	-	-
HF12322	cytoskeletal protein mrna	GO:0016310//phosphorylation	-	GO:0016301//kinase activity
HF12323	ubiquinol oxidase chloroplastic chromoplastic	GO:0009657//plastid organization; GO:0016117//carotenoid biosynthetic process; GO:0055114//oxidation-reduction process	GO:0009579//thylakoid; GO:0016021//integral component of membrane; GO:0070469//respiratory chain	GO:0009916//alternative oxidase activity; GO:0046872//metal ion binding
HF12329	uncharacterized membrane protein at1g16860	-	GO:0016021//integral component of membrane	-
HF12343	sulfate adenylyltransferase subunit 2	-	GO:0016021//integral component of membrane	GO:0016740//transferase activity
HF12352	inositol transporter 4-like	GO:0008152//metabolic process; GO:0055085//transmembrane transport	GO:0016021//integral component of membrane	GO:0016740//transferase activity; GO:0022891//substrate-specific transmembrane transporter activity
HF12359	casp-like protein 2b1	-	GO:0005886//plasma membrane; GO:0016021//integral component of membrane	-
HF12361	transcriptional adapter ada2b	GO:0006338//chromatin remodeling; GO:0006357//regulation of transcription from RNA polymerase II promoter; GO:0009631//cold acclimation; GO:0009733//response to auxin; GO:0009735//response to cytokinin; GO:0035066//positive regulation of histone acetylation; GO:0042127//regulation of cell proliferation	GO:0005634//nucleus	GO:0003677//DNA binding; GO:0003682//chromatin binding; GO:0003700//transcription factor activity, sequence-specific DNA binding; GO:0003713//transcription coactivator activity; GO:0004402//histone acetyltransferase activity; GO:0008270//zinc ion binding
HF12376	heavy metal transport detoxification superfamily protein	GO:0030001//metal ion transport; GO:0046916//cellular transition metal ion homeostasis	GO:0005737//cytoplasm	GO:0046914//transition metal ion binding
HF12386	farnesyl pyrophosphate synthase 1	GO:0045337//farnesyl diphosphate biosynthetic process	GO:0005737//cytoplasm	GO:0004161//dimethylallyltranstransferase activity; GO:0004337//geranyltranstransferase activity
HF12388	BTB/POZ domain-containing protein At5g47800	-	-	-
HF12568	aldehyde dehydrogenase family 3 member h1-like isoform x1	GO:0006081//cellular aldehyde metabolic process; GO:0055114//oxidation-reduction process	GO:0009941//chloroplast envelope	GO:0004028//3-chloroallyl aldehyde dehydrogenase activity; GO:0004029//aldehyde dehydrogenase (NAD) activity; GO:0004030//aldehyde dehydrogenase [NAD(P)+] activity; GO:0033721//aldehyde dehydrogenase (NADP+) activity
HF12584	RNA polymerase II transcriptional coactivator KIWI	-	-	-
HF12604	probable methyltransferase pmt10	GO:0032259//methylation	GO:0005768//endosome; GO:0005774//vacuolar membrane; GO:0005802//trans-Golgi network; GO:0016021//integral component of membrane	GO:0008757//S-adenosylmethionine-dependent methyltransferase activity
HF12657	clathrin assembly protein at2g25430	GO:0048268//clathrin coat assembly	GO:0030136//clathrin-coated vesicle	GO:0005545//1-phosphatidylinositol binding; GO:0030276//clathrin binding
HF12681	probable sugar phosphate phosphate translocator at5g25400	-	GO:0016021//integral component of membrane	-
HF12712	trna (cytosine -c )-methyltransferase-like	-	-	GO:0016740//transferase activity
HF12733	3-ketoacyl- synthase 11-like	GO:0006633//fatty acid biosynthetic process	GO:0016021//integral component of membrane	GO:0016747//transferase activity, transferring acyl groups other than amino-acyl groups
HF12754	probable 2-oxoglutarate-dependent dioxygenase aop1	GO:0055114//oxidation-reduction process	-	GO:0046872//metal ion binding; GO:0051213//dioxygenase activity
HF12782	aspartate--trna ligase cytoplasmic-like	GO:0006422//aspartyl-tRNA aminoacylation	GO:0005737//cytoplasm	GO:0003676//nucleic acid binding; GO:0004815//aspartate-tRNA ligase activity; GO:0005524//ATP binding
HF12820	plasma membrane atpase 4-like	GO:0006754//ATP biosynthetic process; GO:0051453//regulation of intracellular pH; GO:1902600//hydrogen ion transmembrane transport	GO:0005887//integral component of plasma membrane; GO:0043231//intracellular membrane-bounded organelle	GO:0005524//ATP binding; GO:0008553//hydrogen-exporting ATPase activity, phosphorylative mechanism; GO:0046872//metal ion binding
HF12829	peptidyl-trna hydrolase ptrhd1	-	-	GO:0004045//aminoacyl-tRNA hydrolase activity
HF12842	Protein ODORANT1	-	-	-
HF12850	tmv resistance protein n-like	GO:0009987//cellular process	-	-
HF12868	Uncharacterized aarF domain-containing protein kinase 1	-	-	-
HF12878	serine threonine-protein kinase afc3	GO:0046777//protein autophosphorylation	-	GO:0004674//protein serine/threonine kinase activity; GO:0005524//ATP binding
HF12900	la protein 1	GO:0006396//RNA processing	GO:0030529//ribonucleoprotein complex; GO:0031981//nuclear lumen	GO:0000166//nucleotide binding; GO:0003723//RNA binding
HF12905	d-amino-acid chloroplastic-like	GO:0008153//para-aminobenzoic acid biosynthetic process	GO:0009570//chloroplast stroma	GO:0008483//transaminase activity
HF12914	er membrane protein complex subunit 1	GO:0034975//protein folding in endoplasmic reticulum	GO:0005774//vacuolar membrane; GO:0005794//Golgi apparatus; GO:0005886//plasma membrane; GO:0072546//ER membrane protein complex	-
HF12934	peptidyl-trna hydrolase mitochondrial isoform x1	-	GO:0016020//membrane	GO:0004045//aminoacyl-tRNA hydrolase activity
HF12937	thioredoxin-related transmembrane protein 2	-	GO:0016021//integral component of membrane	-
HF12939	homeobox-leucine zipper protein athb-8	GO:0008284//positive regulation of cell proliferation; GO:0010072//primary shoot apical meristem specification; GO:0010089//xylem development; GO:0045597//positive regulation of cell differentiation	GO:0005634//nucleus	GO:0003677//DNA binding; GO:0008289//lipid binding
HF12943	monoglyceride lipase	GO:0006629//lipid metabolic process	GO:0016021//integral component of membrane	GO:0016298//lipase activity
HF12957	uncharacterized protein loc107420940 isoform x1	GO:0043170//macromolecule metabolic process; GO:0044237//cellular metabolic process; GO:0044238//primary metabolic process; GO:0044283//small molecule biosynthetic process	GO:0005737//cytoplasm	GO:0016791//phosphatase activity
HF12961	atp-dependent 6-phosphofructokinase 3-like	GO:0006002//fructose 6-phosphate metabolic process; GO:0061615//glycolytic process through fructose-6-phosphate	GO:0005737//cytoplasm	GO:0003872//6-phosphofructokinase activity; GO:0005524//ATP binding; GO:0046872//metal ion binding
HF12967	rna polymerase sigma factor sigc	GO:0006351//transcription, DNA-templated; GO:2001141//regulation of RNA biosynthetic process	-	GO:0016987//sigma factor activity
HF12968	lipase rog1	GO:0044255//cellular lipid metabolic process	-	GO:0052689//carboxylic ester hydrolase activity
HF12983	heat stress transcription factor a-	-	GO:0005886//plasma membrane	-
HF12992	probable inactive heme oxygenase chloroplastic	GO:0006788//heme oxidation	-	GO:0004392//heme oxygenase (decyclizing) activity
HF13002	patatin-like protein 2	GO:0016042//lipid catabolic process	GO:0005737//cytoplasm; GO:0016020//membrane	GO:0004620//phospholipase activity; GO:0047372//acylglycerol lipase activity
HF13005	probable carboxylesterase 2	GO:0008152//metabolic process	GO:0016020//membrane	GO:0052689//carboxylic ester hydrolase activity
HF13008	uncharacterized protein loc105120641 isoform x1	-	GO:0005794//Golgi apparatus; GO:0016021//integral component of membrane	-
HF13019	protein tic chloroplastic	-	GO:0009941//chloroplast envelope	-
HF13117	Activating signal cointegrator 1 complex subunit 2	-	-	-
HF13173	squalene monooxygenase-like	GO:0055114//oxidation-reduction process	GO:0016021//integral component of membrane	GO:0004506//squalene monooxygenase activity; GO:0050660//flavin adenine dinucleotide binding
HF13174	chaperone -domain superfamily protein isoform 1	-	GO:0016021//integral component of membrane	-
HF13190	clathrin interactor epsin 1	-	GO:0043229//intracellular organelle	GO:0005515//protein binding
HF13297	guanine nucleotide-binding protein alpha-1 subunit	GO:0001789//G-protein coupled receptor signaling pathway, coupled to S1P second messenger; GO:0006571//tyrosine biosynthetic process; GO:0008219//cell death; GO:0009094//L-phenylalanine biosynthetic process; GO:0009740//gibberellic acid mediated signaling pathway; GO:0009749//response to glucose; GO:0009785//blue light signaling pathway; GO:0009788//negative regulation of abscisic acid-activated …	GO:0005789//endoplasmic reticulum membrane; GO:0005834//heterotrimeric G-protein complex; GO:0009506//plasmodesma	GO:0003924//GTPase activity; GO:0004871//signal transducer activity; GO:0005095//GTPase inhibitor activity; GO:0005525//GTP binding; GO:0016247//channel regulator activity; GO:0031683//G-protein beta/gamma-subunit complex binding
HF13353	probable wrky transcription factor 40 isoform x2	GO:0006355//regulation of transcription, DNA-templated	-	GO:0003700//transcription factor activity, sequence-specific DNA binding; GO:0043565//sequence-specific DNA binding
HF13361	chaperone protein mitochondrial	GO:0009408//response to heat; GO:0016485//protein processing	GO:0005737//cytoplasm	GO:0005524//ATP binding
HF13452	cop9 signalosome complex subunit 4	GO:0010388//cullin deneddylation; GO:0010971//positive regulation of G2/M transition of mitotic cell cycle	GO:0000502//proteasome complex; GO:0005829//cytosol; GO:0008180//COP9 signalosome	GO:0019784//NEDD8-specific protease activity
HF13457	cytochrome p450 734a1-like	GO:0055114//oxidation-reduction process	-	GO:0004497//monooxygenase activity; GO:0005506//iron ion binding; GO:0016705//oxidoreductase activity, acting on paired donors, with incorporation or reduction of molecular oxygen; GO:0020037//heme binding; GO:0050616//secologanin synthase activity
HF13470	uncharacterized protein at1g01500	-	-	GO:0016616//oxidoreductase activity, acting on the CH-OH group of donors, NAD or NADP as acceptor
HF13596	Thaumatin-like protein 1	-	-	-
HF13601	receptor protein kinase clavata1	GO:0006468//protein phosphorylation; GO:0009934//regulation of meristem structural organization; GO:0055114//oxidation-reduction process	GO:0000325//plant-type vacuole; GO:0009506//plasmodesma; GO:0016021//integral component of membrane	GO:0004672//protein kinase activity; GO:0005524//ATP binding; GO:0016491//oxidoreductase activity; GO:0033612//receptor serine/threonine kinase binding; GO:0043621//protein self-association
HF13752	scarecrow-like protein 3	GO:0006355//regulation of transcription, DNA-templated	GO:0005634//nucleus	GO:0000989//transcription factor activity, transcription factor binding
HF13773	zinc finger ccch domain-containing protein 55-like	-	-	GO:0000166//nucleotide binding; GO:0003723//RNA binding; GO:0046872//metal ion binding
HF13779	abc transporter g family member 15-like	GO:0055085//transmembrane transport	GO:0005886//plasma membrane; GO:0016021//integral component of membrane	GO:0005524//ATP binding; GO:0042626//ATPase activity, coupled to transmembrane movement of substances
HF13802	uncharacterized protein tcm_040716	-	GO:0016020//membrane	-
HF13809	heterogeneous nuclear ribonucleoprotein f	-	GO:0019013//viral nucleocapsid; GO:0030529//ribonucleoprotein complex	GO:0000166//nucleotide binding; GO:0003676//nucleic acid binding
HF13819	endo- -beta-d-glucanase-like	-	-	GO:0016787//hydrolase activity
HF13837	transcription factor mute	GO:0006470//protein dephosphorylation; GO:0010374//stomatal complex development	GO:0005634//nucleus	GO:0008138//protein tyrosine/serine/threonine phosphatase activity; GO:0046983//protein dimerization activity
HF14187	Pentatricopeptide repeat-containing protein At5g46680	-	-	-
HF14193	Putative disease resistance protein At3g14460	-	-	-
HF14198	phospholipid-transporting atpase 1	-	GO:0016020//membrane	GO:0016787//hydrolase activity; GO:0043167//ion binding
HF14201	Putative disease resistance protein At3g14460	-	-	-
HF14224	abc transporter i family member chloroplastic	GO:0009793//embryo development ending in seed dormancy; GO:0010027//thylakoid membrane organization; GO:1902047//polyamine transmembrane transport	GO:0009570//chloroplast stroma	GO:0005524//ATP binding; GO:0015417//polyamine-transporting ATPase activity
HF14233	lysosomal beta glucosidase	GO:0009251//glucan catabolic process	GO:0005886//plasma membrane; GO:0016021//integral component of membrane	GO:0008422//beta-glucosidase activity
HF14268	uncharacterized protein loc100256822	-	-	GO:0016787//hydrolase activity
HF14293	ring-h2 finger protein atl38-like	GO:0043161//proteasome-mediated ubiquitin-dependent protein catabolic process; GO:0048577//negative regulation of short-day photoperiodism, flowering	GO:0005886//plasma membrane	GO:0046872//metal ion binding; GO:0061630//ubiquitin protein ligase activity
HF14294	cytochrome p450 77a3-like	GO:0010143//cutin biosynthetic process; GO:0044550//secondary metabolite biosynthetic process; GO:0055114//oxidation-reduction process	GO:0016021//integral component of membrane	GO:0005506//iron ion binding; GO:0016709//oxidoreductase activity, acting on paired donors, with incorporation or reduction of molecular oxygen, NAD(P)H as one donor, and incorporation of one atom of oxygen; GO:0020037//heme binding; GO:0052722//fatty acid in-chain hydroxylase activity
HF14308	sc35-like splicing factor 33 isoform partial	-	-	GO:0000166//nucleotide binding; GO:0003676//nucleic acid binding
HF14325	pyruvate cytosolic isozyme-like	GO:0006096//glycolytic process	GO:0005829//cytosol	GO:0000287//magnesium ion binding; GO:0004743//pyruvate kinase activity; GO:0005524//ATP binding; GO:0016301//kinase activity; GO:0030955//potassium ion binding
HF14334	malate dehydrogenase	GO:0005975//carbohydrate metabolic process; GO:0006108//malate metabolic process; GO:0055114//oxidation-reduction process	-	GO:0046554//malate dehydrogenase (NADP+) activity
HF14352	swr1 complex subunit 2	GO:0006338//chromatin remodeling	-	-
HF14356	probable u3 small nucleolar rna-associated protein 7	GO:0000462//maturation of SSU-rRNA from tricistronic rRNA transcript (SSU-rRNA, 5.8S rRNA, LSU-rRNA)	GO:0005730//nucleolus; GO:0030686//90S preribosome; GO:0032040//small-subunit processome	GO:0016874//ligase activity
HF14357	probable phytol kinase chloroplastic	GO:0044237//cellular metabolic process	GO:0016020//membrane	-
HF14376	probable pectinesterase pectinesterase inhibitor 51	GO:0042545//cell wall modification; GO:0043086//negative regulation of catalytic activity; GO:0045490//pectin catabolic process	GO:0005576//extracellular region; GO:0005618//cell wall; GO:0016021//integral component of membrane	GO:0004857//enzyme inhibitor activity; GO:0030599//pectinesterase activity; GO:0045330//aspartyl esterase activity
HF14377	uncharacterized protein loc105352952	-	GO:0005576//extracellular region; GO:0005783//endoplasmic reticulum	-
HF14384	calcium-binding ef hand family protein	-	GO:0009536//plastid; GO:0016021//integral component of membrane	GO:0005509//calcium ion binding
HF14395	xylulose 5-phosphate phosphate chloroplastic	GO:0015713//phosphoglycerate transport; GO:0034219//carbohydrate transmembrane transport; GO:0035436//triose phosphate transmembrane transport	GO:0009941//chloroplast envelope; GO:0016021//integral component of membrane	GO:0015120//phosphoglycerate transmembrane transporter activity; GO:0071917//triose-phosphate transmembrane transporter activity
HF14422	probable serine threonine-protein kinase at4g35230	GO:0006468//protein phosphorylation	GO:0016021//integral component of membrane	GO:0004672//protein kinase activity; GO:0005524//ATP binding
HF14426	3-hydroxyisobutyryl- hydrolase 1	-	-	GO:0003860//3-hydroxyisobutyryl-CoA hydrolase activity
HF14451	50s ribosomal protein l18	GO:0006412//translation	GO:0005840//ribosome	GO:0003735//structural constituent of ribosome; GO:0008097//5S rRNA binding
HF14535	pentatricopeptide repeat-containing protein at1g02150	-	GO:0009507//chloroplast	-
HF14554	ribosomal protein mitochondrial-like	GO:0006412//translation	GO:0005739//mitochondrion; GO:0015935//small ribosomal subunit	GO:0003723//RNA binding; GO:0003735//structural constituent of ribosome
HF14567	TMV resistance protein N	-	-	-
HF14602	cop9 signalosome complex subunit 7-like isoform x1	GO:0010388//cullin deneddylation	GO:0000502//proteasome complex; GO:0008180//COP9 signalosome	-
HF14707	methionine aminopeptidase 1a-like	GO:0006508//proteolysis; GO:0070084//protein initiator methionine removal	GO:0022626//cytosolic ribosome	GO:0046872//metal ion binding; GO:0070006//metalloaminopeptidase activity
HF14718	3-phosphoshikimate 1-carboxyvinyltransferase 2	GO:0009073//aromatic amino acid family biosynthetic process; GO:0009423//chorismate biosynthetic process	GO:0005737//cytoplasm	GO:0003866//3-phosphoshikimate 1-carboxyvinyltransferase activity
HF14880	atp-dependent helicase brm	GO:0006355//regulation of transcription, DNA-templated; GO:0010199//organ boundary specification between lateral organs and the meristem; GO:0040029//regulation of gene expression, epigenetic; GO:0043044//ATP-dependent chromatin remodeling	GO:0005634//nucleus; GO:0005829//cytosol	GO:0003682//chromatin binding; GO:0004386//helicase activity; GO:0005524//ATP binding; GO:0008094//DNA-dependent ATPase activity
HF14906	beta-amylase chloroplastic	GO:0000272//polysaccharide catabolic process	GO:0009570//chloroplast stroma; GO:0016021//integral component of membrane	GO:0016161//beta-amylase activity
HF14934	dead-box atp-dependent rna helicase 8-like	GO:0006417//regulation of translation; GO:0010501//RNA secondary structure unwinding; GO:0033962//cytoplasmic mRNA processing body assembly	GO:0000932//cytoplasmic mRNA processing body; GO:0010494//cytoplasmic stress granule	GO:0003676//nucleic acid binding; GO:0004004//ATP-dependent RNA helicase activity; GO:0005524//ATP binding
HF15066	Retinoblastoma-related protein	-	-	-
HF15088	mitochondrial uncoupling protein 5-like	GO:0006412//translation; GO:0006839//mitochondrial transport	GO:0016021//integral component of membrane; GO:0031966//mitochondrial membrane	GO:0003735//structural constituent of ribosome
HF15091	cell wall vacuolar inhibitor of fructosidase 2-like	GO:0043086//negative regulation of catalytic activity	-	GO:0004857//enzyme inhibitor activity
HF15099	altered inheritance of mitochondria protein 32	-	GO:0016020//membrane	-
HF15118	uncharacterized protein at1g04910	-	-	GO:0016757//transferase activity, transferring glycosyl groups
HF15119	magnesium-dependent phosphatase 1-like	GO:0016311//dephosphorylation	-	GO:0016791//phosphatase activity
HF15130	ap2-like ethylene-responsive transcription factor ail6	GO:0006355//regulation of transcription, DNA-templated; GO:0007275//multicellular organismal development	GO:0005634//nucleus	GO:0003677//DNA binding; GO:0003700//transcription factor activity, sequence-specific DNA binding
HF15151	probable mannitol dehydrogenase	GO:0055114//oxidation-reduction process	-	GO:0008270//zinc ion binding; GO:0045551//cinnamyl-alcohol dehydrogenase activity; GO:0046029//mannitol dehydrogenase activity; GO:0052747//sinapyl alcohol dehydrogenase activity
HF15156	probable rhamnogalacturonate lyase b	GO:0005975//carbohydrate metabolic process	-	GO:0003824//catalytic activity; GO:0030246//carbohydrate binding
HF15189	phosphoenolpyruvate carboxykinase	GO:0006094//gluconeogenesis; GO:0016310//phosphorylation	GO:0005829//cytosol	GO:0004612//phosphoenolpyruvate carboxykinase (ATP) activity; GO:0005524//ATP binding; GO:0016301//kinase activity
HF15193	2-alkenal reductase (nadp(+)-dependent)-like	GO:0055114//oxidation-reduction process	-	GO:0008270//zinc ion binding; GO:0032440//2-alkenal reductase [NAD(P)] activity
HF15212	digalactosyldiacylglycerol synthase chloroplastic	GO:0009247//glycolipid biosynthetic process; GO:0009877//nodulation	GO:0009707//chloroplast outer membrane; GO:0043661//peribacteroid membrane	GO:0046481//digalactosyldiacylglycerol synthase activity
HF15274	scy1-like protein 2	GO:0006468//protein phosphorylation	-	GO:0004672//protein kinase activity; GO:0005524//ATP binding
HF15478	transcription factor bhlh140	GO:0006281//DNA repair; GO:0090305//nucleic acid phosphodiester bond hydrolysis	-	GO:0003677//DNA binding; GO:0033699//DNA 5'-adenosine monophosphate hydrolase activity
HF15493	Receptor-like protein 12	-	-	-
HF15510	lectin-domain containing receptor kinase -like	GO:0006468//protein phosphorylation	GO:0016021//integral component of membrane	GO:0004674//protein serine/threonine kinase activity; GO:0005524//ATP binding; GO:0030246//carbohydrate binding
HF15525	dehydration-responsive element-binding protein partial	GO:0006355//regulation of transcription, DNA-templated	GO:0005634//nucleus	GO:0003677//DNA binding; GO:0003700//transcription factor activity, sequence-specific DNA binding
HF15537	casp-like protein 4b1	-	GO:0005886//plasma membrane; GO:0016021//integral component of membrane	-
HF15580	cbl-interacting serine threonine-protein kinase 14	GO:0006468//protein phosphorylation; GO:0007165//signal transduction; GO:0009268//response to pH	GO:0005773//vacuole; GO:0009506//plasmodesma	GO:0004674//protein serine/threonine kinase activity; GO:0005524//ATP binding
HF15584	probable serine threonine-protein kinase wnk5	GO:0000165//MAPK cascade	GO:0005829//cytosol	GO:0004674//protein serine/threonine kinase activity; GO:0005524//ATP binding
HF15586	uncharacterized protein tcm_019726	GO:0006979//response to oxidative stress; GO:0009555//pollen development	GO:0005886//plasma membrane; GO:0016021//integral component of membrane	GO:0004386//helicase activity
HF15612	serine threonine-protein kinase 2 19-like	GO:0006468//protein phosphorylation; GO:0042549//photosystem II stabilization	GO:0009507//chloroplast; GO:0009579//thylakoid	GO:0004674//protein serine/threonine kinase activity; GO:0005524//ATP binding
HF15614	receptor-like protein kinase feronia	GO:0009723//response to ethylene; GO:0009741//response to brassinosteroid; GO:0009788//negative regulation of abscisic acid-activated signaling pathway; GO:0009791//post-embryonic development; GO:0010483//pollen tube reception; GO:0018108//peptidyl-tyrosine phosphorylation; GO:0030308//negative regulation of cell growth; GO:0046777//protein autophosphorylation; GO:0048364//root development; GO:00…	GO:0005886//plasma membrane; GO:0009506//plasmodesma; GO:0016021//integral component of membrane; GO:0043680//filiform apparatus	GO:0004674//protein serine/threonine kinase activity; GO:0004715//non-membrane spanning protein tyrosine kinase activity; GO:0005524//ATP binding
HF15621	dna-directed rna polymerase ii subunit rpb1-like	GO:0006979//response to oxidative stress	-	-
HF15622	acid phosphatase 1-like	GO:0016311//dephosphorylation	-	GO:0003993//acid phosphatase activity
HF15625	zinc transporter at3g08650	GO:0006468//protein phosphorylation; GO:0071577//zinc II ion transmembrane transport	GO:0000139//Golgi membrane; GO:0005802//trans-Golgi network; GO:0016021//integral component of membrane	GO:0004674//protein serine/threonine kinase activity; GO:0005385//zinc ion transmembrane transporter activity; GO:0005524//ATP binding
HF15672	probable leucine-rich repeat receptor-like protein kinase at5g49770	GO:0006468//protein phosphorylation	GO:0016021//integral component of membrane	GO:0004674//protein serine/threonine kinase activity; GO:0005524//ATP binding
HF15688	probable leucine-rich repeat receptor-like protein kinase at5g49770	GO:0006468//protein phosphorylation	GO:0016021//integral component of membrane	GO:0004674//protein serine/threonine kinase activity; GO:0005524//ATP binding
HF15701	pectin acetylesterase 12-like	-	-	GO:0016787//hydrolase activity
HF15717	ras-related protein raba1f	GO:0006259//DNA metabolic process; GO:0051276//chromosome organization	-	GO:0004386//helicase activity
HF15748	abc transporter i family member 20	GO:0015716//organic phosphonate transport; GO:0015748//organophosphate ester transport; GO:0080167//response to karrikin	GO:0005737//cytoplasm; GO:0005886//plasma membrane	GO:0005524//ATP binding; GO:0015416//organic phosphonate transmembrane-transporting ATPase activity
HF15751	ap-3 complex subunit mu	GO:0006623//protein targeting to vacuole; GO:0009630//gravitropism; GO:0016192//vesicle-mediated transport	GO:0030131//clathrin adaptor complex	-
HF15794	universal stress protein a-like protein	GO:0006950//response to stress	-	GO:0016787//hydrolase activity
HF15803	uncharacterized protein loc103962292	GO:0090305//nucleic acid phosphodiester bond hydrolysis	-	GO:0003676//nucleic acid binding; GO:0008408//3'-5' exonuclease activity; GO:0016740//transferase activity
HF15808	calmodulin-binding protein 60 b-like isoform x2	GO:0002229//defense response to oomycetes; GO:0006355//regulation of transcription, DNA-templated; GO:0009789//positive regulation of abscisic acid-activated signaling pathway; GO:0009816//defense response to bacterium, incompatible interaction; GO:0010112//regulation of systemic acquired resistance; GO:0010224//response to UV-B; GO:0071219//cellular response to molecule of bacterial origin; GO:0…	GO:0005634//nucleus	GO:0003700//transcription factor activity, sequence-specific DNA binding; GO:0005516//calmodulin binding; GO:0043565//sequence-specific DNA binding
HF15809	DnaJ homolog subfamily B member 3	-	-	-
HF15822	probable protein phosphatase 2c 34	GO:0006470//protein dephosphorylation	-	GO:0004722//protein serine/threonine phosphatase activity
HF15844	heparan-alpha-glucosaminide n-acetyltransferase	-	GO:0016021//integral component of membrane	GO:0015019//heparan-alpha-glucosaminide N-acetyltransferase activity
HF15849	REF/SRPP-like protein At3g05500	-	-	-
HF15877	probable linoleate 9s-lipoxygenase 5	GO:0031408//oxylipin biosynthetic process; GO:0055114//oxidation-reduction process	-	GO:0016702//oxidoreductase activity, acting on single donors with incorporation of molecular oxygen, incorporation of two atoms of oxygen; GO:0046872//metal ion binding
HF15885	protein auxin response 4	GO:0009612//response to mechanical stimulus; GO:0009733//response to auxin; GO:0009926//auxin polar transport	GO:0005739//mitochondrion; GO:0005774//vacuolar membrane; GO:0005783//endoplasmic reticulum; GO:0016021//integral component of membrane	GO:0016787//hydrolase activity
HF15894	mitochondrial rho gtpase 1-like	GO:0007005//mitochondrion organization; GO:0007264//small GTPase mediated signal transduction	GO:0031307//integral component of mitochondrial outer membrane	GO:0003924//GTPase activity; GO:0005509//calcium ion binding; GO:0005525//GTP binding
HF15916	branched-chain-amino-acid aminotransferase-like protein 2	GO:0008152//metabolic process	-	GO:0008483//transaminase activity
HF15919	uncharacterized protein loc105782638	GO:0015979//photosynthesis	GO:0009507//chloroplast; GO:0009654//photosystem II oxygen evolving complex; GO:0019898//extrinsic component of membrane	GO:0005509//calcium ion binding
HF15955	acyl carrier protein chloroplastic-like	GO:0006633//fatty acid biosynthetic process	GO:0009507//chloroplast	GO:0031177//phosphopantetheine binding
HF15963	translation initiation factor eif-2b subunit epsilon	GO:0006413//translational initiation	-	GO:0003743//translation initiation factor activity; GO:0016779//nucleotidyltransferase activity
HF15971	acyltransferase-like protein chloroplastic	GO:0019432//triglyceride biosynthetic process; GO:0033306//phytol metabolic process	GO:0010287//plastoglobule	GO:0004144//diacylglycerol O-acyltransferase activity
HF16085	phosphoenolpyruvate carboxylase kinase 1-like	GO:0009738//abscisic acid-activated signaling pathway; GO:0018105//peptidyl-serine phosphorylation; GO:0035556//intracellular signal transduction; GO:0046777//protein autophosphorylation	GO:0005634//nucleus; GO:0005737//cytoplasm; GO:0005886//plasma membrane	GO:0004683//calmodulin-dependent protein kinase activity; GO:0005516//calmodulin binding; GO:0005524//ATP binding; GO:0009931//calcium-dependent protein serine/threonine kinase activity
HF16089	lysine-specific demethylase jmj16	-	GO:0005634//nucleus	-
HF16093	Pentatricopeptide repeat-containing protein At3g04760, chloroplastic	-	-	-
HF16118	ion channel castor-like isoform x1	-	GO:0016020//membrane	-
HF16139	autophagy-related protein 18b isoform x2	-	GO:0016021//integral component of membrane	-
HF16140	probable lrr receptor-like serine threonine-protein kinase at2g23950	GO:0006468//protein phosphorylation	GO:0016021//integral component of membrane	GO:0004674//protein serine/threonine kinase activity; GO:0005524//ATP binding
HF16174	uncharacterized protein tcm_038592	-	GO:0016021//integral component of membrane	-
HF16196	-(+)-mandelonitrile lyase isoform mdl4 precursor	GO:0050898//nitrile metabolic process; GO:0055114//oxidation-reduction process	GO:0005773//vacuole; GO:0033095//aleurone grain	GO:0016614//oxidoreductase activity, acting on CH-OH group of donors; GO:0046593//mandelonitrile lyase activity; GO:0050660//flavin adenine dinucleotide binding
HF16197	adp-ribosylation factor 1	GO:0007264//small GTPase mediated signal transduction	GO:0005795//Golgi stack; GO:0005886//plasma membrane	GO:0005525//GTP binding
HF16273	uncharacterized membrane protein at4g09580-like	-	GO:0016021//integral component of membrane	-
HF16324	transcription factor myc2-like	-	-	GO:0016491//oxidoreductase activity; GO:0046983//protein dimerization activity
HF16351	ferredoxin isoform x1	-	-	GO:0005488//binding
HF16375	eukaryotic translation initiation factor 3 subunit j-like	GO:0001731//formation of translation preinitiation complex; GO:0006446//regulation of translational initiation	GO:0005852//eukaryotic translation initiation factor 3 complex; GO:0016282//eukaryotic 43S preinitiation complex; GO:0033290//eukaryotic 48S preinitiation complex	GO:0003743//translation initiation factor activity
HF16396	probable starch synthase chloroplastic amyloplastic isoform x1	-	-	GO:0016740//transferase activity
HF16401	kinesin-like protein kif19	GO:0007018//microtubule-based movement	GO:0005871//kinesin complex; GO:0005874//microtubule; GO:0016021//integral component of membrane	GO:0003777//microtubule motor activity; GO:0005524//ATP binding; GO:0008017//microtubule binding; GO:0016887//ATPase activity
HF16422	transmembrane protein 45b-like	-	GO:0016021//integral component of membrane	-
HF16436	protein bud31 homolog 2	GO:0000398//mRNA splicing, via spliceosome	GO:0005681//spliceosomal complex	-
HF16442	ubiquinol oxidase mitochondrial-like	GO:0055114//oxidation-reduction process	GO:0016021//integral component of membrane; GO:0070469//respiratory chain	GO:0009916//alternative oxidase activity; GO:0046872//metal ion binding
HF16444	mediator of rna polymerase ii transcription subunit 34	GO:0006260//DNA replication; GO:0006281//DNA repair; GO:0006310//DNA recombination; GO:0032508//DNA duplex unwinding	GO:0005622//intracellular	GO:0003676//nucleic acid binding; GO:0005524//ATP binding; GO:0043140//ATP-dependent 3'-5' DNA helicase activity
HF16509	squamosa promoter-binding-like protein 14	-	GO:0005634//nucleus; GO:0016020//membrane	GO:0003677//DNA binding
HF16546	ap-4 complex subunit epsilon	GO:0006886//intracellular protein transport; GO:0016192//vesicle-mediated transport	GO:0005829//cytosol; GO:0009506//plasmodesma; GO:0030117//membrane coat	-
HF16550	Ubiquitin carboxyl-terminal hydrolase 12	-	-	-
HF16605	transcription termination factor mitochondrial-like	GO:0006355//regulation of transcription, DNA-templated	GO:0005739//mitochondrion	GO:0003690//double-stranded DNA binding
HF16655	cytochrome c oxidase assembly protein cox15	GO:0006784//heme a biosynthetic process; GO:0055114//oxidation-reduction process	GO:0016021//integral component of membrane	GO:0016627//oxidoreductase activity, acting on the CH-CH group of donors
HF16656	cytochrome c oxidase assembly protein cox15	GO:0006784//heme a biosynthetic process; GO:0008535//respiratory chain complex IV assembly; GO:0055114//oxidation-reduction process; GO:1902600//hydrogen ion transmembrane transport	GO:0005743//mitochondrial inner membrane; GO:0016021//integral component of membrane	GO:0004129//cytochrome-c oxidase activity; GO:0016627//oxidoreductase activity, acting on the CH-CH group of donors; GO:0016653//oxidoreductase activity, acting on NAD(P)H, heme protein as acceptor
HF16682	translation initiation factor eif-2b subunit beta	GO:0006446//regulation of translational initiation; GO:0019509//L-methionine biosynthetic process from methylthioadenosine; GO:0043547//positive regulation of GTPase activity	GO:0005851//eukaryotic translation initiation factor 2B complex	GO:0003743//translation initiation factor activity; GO:0005085//guanyl-nucleotide exchange factor activity; GO:0016740//transferase activity; GO:0046523//S-methyl-5-thioribose-1-phosphate isomerase activity
HF16708	intron-binding protein aquarius	GO:0000398//mRNA splicing, via spliceosome	GO:0005681//spliceosomal complex; GO:0005886//plasma membrane; GO:0009507//chloroplast	-
HF16713	Yae1 domain-containing protein 1	-	-	-
HF16715	Putative disease resistance protein RGA3	-	-	-
HF16764	putrescine-binding periplasmic protein	GO:0015846//polyamine transport	GO:0009941//chloroplast envelope; GO:0042597//periplasmic space	GO:0019808//polyamine binding
HF16806	protein reticulata-related chloroplastic-like	-	GO:0016021//integral component of membrane	-
HF16813	cinnamoyl- reductase 1-like	GO:0006694//steroid biosynthetic process; GO:0055114//oxidation-reduction process	-	GO:0003854//3-beta-hydroxy-delta5-steroid dehydrogenase activity
HF16817	disease resistance protein rga2-like	GO:0006952//defense response	-	GO:0043531//ADP binding
HF16850	uncharacterized protein loc103330454 isoform x1	GO:0006412//translation; GO:0009658//chloroplast organization	GO:0009507//chloroplast; GO:0016021//integral component of membrane	GO:0003723//RNA binding
HF16867	udp-galactose udp-glucose transporter 3	GO:0008643//carbohydrate transport; GO:0055085//transmembrane transport	GO:0016021//integral component of membrane	-
HF16896	udp-glucose flavonoid 3-o-glucosyltransferase 7-like	GO:0008152//metabolic process	-	GO:0047893//flavonol 3-O-glucosyltransferase activity
HF16991	dead-box atp-dependent rna helicase 28	GO:0006413//translational initiation; GO:0007059//chromosome segregation; GO:0010468//regulation of gene expression; GO:0010501//RNA secondary structure unwinding	GO:0036464//cytoplasmic ribonucleoprotein granule	GO:0003676//nucleic acid binding; GO:0004004//ATP-dependent RNA helicase activity; GO:0005524//ATP binding
HF16995	auxin response factor 1	GO:0006355//regulation of transcription, DNA-templated; GO:0009734//auxin-activated signaling pathway	GO:0005634//nucleus	GO:0003677//DNA binding
HF17033	elongation factor 1-gamma	GO:0006414//translational elongation; GO:0006749//glutathione metabolic process	GO:0005634//nucleus; GO:0005737//cytoplasm	GO:0003746//translation elongation factor activity; GO:0004364//glutathione transferase activity
HF17046	cytochrome p450 98a2-like	GO:0055114//oxidation-reduction process	GO:0016021//integral component of membrane	GO:0004497//monooxygenase activity; GO:0005506//iron ion binding; GO:0016705//oxidoreductase activity, acting on paired donors, with incorporation or reduction of molecular oxygen; GO:0020037//heme binding
HF17055	trna pseudouridine synthase-like 1 isoform x1	GO:0001522//pseudouridine synthesis; GO:0008033//tRNA processing	-	GO:0003723//RNA binding; GO:0009982//pseudouridine synthase activity
HF17060	myosin-j heavy chain-like isoform x1	-	GO:0016021//integral component of membrane	-
HF17067	nifu-like protein chloroplastic	GO:0006952//defense response; GO:0009658//chloroplast organization; GO:0016226//iron-sulfur cluster assembly	GO:0005886//plasma membrane; GO:0009570//chloroplast stroma	GO:0005506//iron ion binding; GO:0051536//iron-sulfur cluster binding
HF17079	tmv resistance protein n-like	GO:0006952//defense response; GO:0007165//signal transduction	-	GO:0043531//ADP binding
HF17091	cobra-like protein 6	GO:0010215//cellulose microfibril organization; GO:0016049//cell growth	GO:0031225//anchored component of membrane	-
HF17096	magnesium transporter mrs2-4-like	GO:0015693//magnesium ion transport; GO:1903830//magnesium ion transmembrane transport	GO:0016021//integral component of membrane	GO:0015095//magnesium ion transmembrane transporter activity
HF17103	calcium-transporting atpase plasma membrane-type	GO:0070588//calcium ion transmembrane transport	GO:0005887//integral component of plasma membrane; GO:0043231//intracellular membrane-bounded organelle	GO:0005388//calcium-transporting ATPase activity; GO:0005524//ATP binding; GO:0046872//metal ion binding
HF17115	probable tyrosine--trna mitochondrial isoform x2	GO:0006437//tyrosyl-tRNA aminoacylation; GO:0009793//embryo development ending in seed dormancy	GO:0005739//mitochondrion; GO:0009570//chloroplast stroma	GO:0003723//RNA binding; GO:0004831//tyrosine-tRNA ligase activity; GO:0005524//ATP binding
HF17118	Pentatricopeptide repeat-containing protein At5g46680	-	-	-
HF17145	proline-rich receptor-like protein kinase perk10	GO:0008152//metabolic process; GO:0009987//cellular process; GO:0044699//single-organism process	GO:0048500//signal recognition particle	GO:0003824//catalytic activity; GO:0097159//organic cyclic compound binding; GO:1901363//heterocyclic compound binding
HF17146	uncharacterized protein loc103425362	-	GO:0016021//integral component of membrane	-
HF17160	rhomboid-like protein chloroplastic isoform x1	GO:0006508//proteolysis	GO:0016021//integral component of membrane; GO:0031969//chloroplast membrane	GO:0004252//serine-type endopeptidase activity; GO:0008270//zinc ion binding; GO:0016874//ligase activity
HF17163	protein reticulata-related chloroplastic-like	-	GO:0005739//mitochondrion; GO:0009706//chloroplast inner membrane; GO:0016021//integral component of membrane	-
HF17175	cop9 signalosome complex subunit 8	GO:0010387//COP9 signalosome assembly; GO:0010388//cullin deneddylation	GO:0008180//COP9 signalosome	-
HF17184	probable dolichyl pyrophosphate man9 c2 alpha- -glucosyltransferase	GO:0006487//protein N-linked glycosylation; GO:0006490//oligosaccharide-lipid intermediate biosynthetic process	GO:0005789//endoplasmic reticulum membrane; GO:0016021//integral component of membrane	GO:0042281//dolichyl pyrophosphate Man9GlcNAc2 alpha-1,3-glucosyltransferase activity
HF17198	TMV resistance protein N	-	-	-
HF17199	actin-related protein 2 3 complex subunit 5a	GO:0034314//Arp2/3 complex-mediated actin nucleation	GO:0005885//Arp2/3 protein complex	-
HF17234	probable protein phosphatase 2c 62 isoform x1	-	-	GO:0003824//catalytic activity
HF17239	transcription repressor myb6-like	-	-	GO:0003677//DNA binding
HF17268	cbs domain-containing protein cbscbspb3-like	-	GO:0016021//integral component of membrane	-
HF17270	multiple c2 and transmembrane domain-containing protein 2	-	GO:0016020//membrane	GO:0003824//catalytic activity
HF17280	mitochondrial inner membrane organizing system protein 1-like	-	GO:0016020//membrane	-
HF17287	e3 ubiquitin-protein ligase rnf170-like	-	GO:0016021//integral component of membrane	GO:0008270//zinc ion binding
HF17288	serine threonine-protein kinase-like protein ccr4	-	GO:0016020//membrane	GO:0000166//nucleotide binding; GO:0004672//protein kinase activity
HF17301	uncharacterized protein loc103952527	-	GO:0016021//integral component of membrane	-
HF17303	endo- -beta-d-glucanase-like	-	-	GO:0016787//hydrolase activity
HF17314	probable threonine--trna cytoplasmic	GO:0006435//threonyl-tRNA aminoacylation; GO:0009793//embryo development ending in seed dormancy	GO:0005739//mitochondrion; GO:0009570//chloroplast stroma	GO:0003723//RNA binding; GO:0004829//threonine-tRNA ligase activity; GO:0005524//ATP binding
HF17347	abhydrolase domain-containing protein	-	-	GO:0016787//hydrolase activity
HF17356	pentatricopeptide repeat-containing protein at3g13880 isoform x1	-	-	GO:0008270//zinc ion binding
HF17363	uncharacterized protein loc103449944	GO:0006468//protein phosphorylation	-	GO:0004672//protein kinase activity; GO:0005524//ATP binding
HF17366	probable inactive poly	-	-	GO:0016740//transferase activity
HF17395	auxin-responsive protein iaa8-like	GO:0006355//regulation of transcription, DNA-templated; GO:0009734//auxin-activated signaling pathway	GO:0005634//nucleus	-
HF17406	g-type lectin s-receptor-like serine threonine-protein kinase rlk1	GO:0006468//protein phosphorylation	GO:0005886//plasma membrane	GO:0000166//nucleotide binding; GO:0004674//protein serine/threonine kinase activity
HF17410	oligopeptide transporter 2-like	GO:0055085//transmembrane transport	GO:0005886//plasma membrane; GO:0016021//integral component of membrane	-
HF17412	oligopeptide transporter 2-like	GO:0055085//transmembrane transport	GO:0005886//plasma membrane; GO:0016021//integral component of membrane	-
HF17414	mads-box transcription factor 23-like	GO:0006351//transcription, DNA-templated	-	GO:0005488//binding
HF17436	protein eceriferum 1	GO:0009555//pollen development; GO:0010025//wax biosynthetic process; GO:0042761//very long-chain fatty acid biosynthetic process	GO:0005634//nucleus; GO:0005783//endoplasmic reticulum	GO:0016747//transferase activity, transferring acyl groups other than amino-acyl groups
HF17455	dormancy-associated mads-box transcription factor	GO:0006355//regulation of transcription, DNA-templated	GO:0005634//nucleus	GO:0003677//DNA binding; GO:0003700//transcription factor activity, sequence-specific DNA binding; GO:0046983//protein dimerization activity
HF17487	pyridoxine pyridoxamine 5 -phosphate oxidase chloroplastic	GO:0006734//NADH metabolic process; GO:0006739//NADP metabolic process; GO:0008615//pyridoxine biosynthetic process; GO:0042823//pyridoxal phosphate biosynthetic process; GO:0055114//oxidation-reduction process	GO:0005739//mitochondrion; GO:0005829//cytosol; GO:0009507//chloroplast	GO:0004733//pyridoxamine-phosphate oxidase activity; GO:0010181//FMN binding; GO:0052856//NADHX epimerase activity; GO:0052857//NADPHX epimerase activity
HF17497	purine permease 3-like	GO:0006810//transport	GO:0016021//integral component of membrane	GO:0005215//transporter activity
HF17508	protein transparent testa 12-like	GO:0006855//drug transmembrane transport	GO:0016021//integral component of membrane	GO:0015238//drug transmembrane transporter activity; GO:0015297//antiporter activity
HF17521	blue copper	-	GO:0016021//integral component of membrane; GO:0046658//anchored component of plasma membrane	GO:0009055//electron carrier activity
HF17539	serine--trna mitochondrial	GO:0006434//seryl-tRNA aminoacylation; GO:0048481//ovule development	GO:0005739//mitochondrion; GO:0009507//chloroplast	GO:0004828//serine-tRNA ligase activity; GO:0005524//ATP binding
HF17543	serine threonine-protein kinase sapk2-like	GO:0006468//protein phosphorylation	-	GO:0004674//protein serine/threonine kinase activity; GO:0005524//ATP binding
HF17545	F-box protein At1g78280	-	-	-
HF17557	probable pectin methyltransferase qua2	GO:0009735//response to cytokinin; GO:0010289//homogalacturonan biosynthetic process; GO:0032259//methylation; GO:0048364//root development; GO:0048367//shoot system development	GO:0005768//endosome; GO:0005802//trans-Golgi network; GO:0016021//integral component of membrane	GO:0008168//methyltransferase activity
HF17559	5 -adenylylsulfate reductase-like 4	GO:0006457//protein folding; GO:0034976//response to endoplasmic reticulum stress; GO:0045454//cell redox homeostasis	GO:0005634//nucleus; GO:0005783//endoplasmic reticulum; GO:0016021//integral component of membrane	GO:0003677//DNA binding; GO:0003756//protein disulfide isomerase activity
HF17562	14-3-3-like partial	-	-	GO:0019904//protein domain specific binding
HF17567	cryptochrome-1 isoform x1	GO:0009785//blue light signaling pathway	-	GO:0009882//blue light photoreceptor activity
HF17597	tpr repeat-containing thioredoxin ttl1	GO:0045454//cell redox homeostasis	GO:0005623//cell	-
HF17598	tpr repeat-containing thioredoxin ttl1	GO:0045454//cell redox homeostasis	GO:0005739//mitochondrion	-
HF17722	5 -adenylylsulfate reductase chloroplastic-like	GO:0019344//cysteine biosynthetic process; GO:0019419//sulfate reduction; GO:0045454//cell redox homeostasis	GO:0005623//cell	GO:0004604//phosphoadenylyl-sulfate reductase (thioredoxin) activity
HF17775	rna pseudouridine synthase chloroplastic	GO:0000455//enzyme-directed rRNA pseudouridine synthesis	-	GO:0003723//RNA binding; GO:0009982//pseudouridine synthase activity; GO:0019239//deaminase activity
HF17781	polyadenylation and cleavage factor homolog 4	GO:0006397//mRNA processing	GO:0044424//intracellular part	-
HF17786	probable xyloglucan endotransglucosylase hydrolase protein 8	GO:0010411//xyloglucan metabolic process; GO:0042546//cell wall biogenesis; GO:0071555//cell wall organization	GO:0005618//cell wall; GO:0048046//apoplast	GO:0004553//hydrolase activity, hydrolyzing O-glycosyl compounds; GO:0016762//xyloglucan:xyloglucosyl transferase activity
HF17787	Cysteine-rich PDZ-binding protein	-	-	-
HF17790	tyrosyl-dna phosphodiesterase 1	GO:0006281//DNA repair	GO:0005634//nucleus	GO:0017005//3'-tyrosyl-DNA phosphodiesterase activity
HF17793	probable phosphate dikinase regulatory chloroplastic	GO:0016310//phosphorylation	-	GO:0005524//ATP binding; GO:0016301//kinase activity
HF17823	Cysteine-rich receptor-like protein kinase 26	-	-	-
HF17858	g-type lectin s-receptor-like serine threonine-protein kinase at1g11410	GO:0006468//protein phosphorylation; GO:0048544//recognition of pollen	-	GO:0004674//protein serine/threonine kinase activity; GO:0005524//ATP binding
HF17872	universal stress protein phos32-like	GO:0006950//response to stress	GO:0005829//cytosol; GO:0005886//plasma membrane	-
HF17879	cyclin-d6-1	-	GO:0005634//nucleus	-
HF17892	vacuolar protein 8	-	GO:0005634//nucleus; GO:0005737//cytoplasm	-
HF17903	sphingosine kinase 1 isoform x1	GO:0016310//phosphorylation	-	GO:0016301//kinase activity
HF17910	uncharacterized protein isoform 1	-	GO:0016021//integral component of membrane	-
HF17917	pap-specific phosphatase hal2-like	GO:0006790//sulfur compound metabolic process; GO:0016311//dephosphorylation; GO:0046854//phosphatidylinositol phosphorylation	GO:0005737//cytoplasm	GO:0000287//magnesium ion binding; GO:0004441//inositol-1,4-bisphosphate 1-phosphatase activity; GO:0008441//3'(2'),5'-bisphosphate nucleotidase activity
HF17924	uncharacterized protein at5g65660-like	-	GO:0016021//integral component of membrane	-
HF17929	caffeoylshikimate esterase	-	GO:0005794//Golgi apparatus	GO:0016787//hydrolase activity
HF17935	uncharacterized protein tcm_029927	-	GO:0016020//membrane	-
HF17936	polyphenol oxidase	GO:0046148//pigment biosynthetic process; GO:0055114//oxidation-reduction process	GO:0009543//chloroplast thylakoid lumen	GO:0004097//catechol oxidase activity; GO:0004503//monophenol monooxygenase activity; GO:0046872//metal ion binding
HF17941	polyphenol chloroplastic-like	GO:0046148//pigment biosynthetic process; GO:0055114//oxidation-reduction process	GO:0009543//chloroplast thylakoid lumen	GO:0004097//catechol oxidase activity; GO:0004503//monophenol monooxygenase activity; GO:0046872//metal ion binding
HF17968	tmv resistance protein n-like	GO:0006952//defense response; GO:0007165//signal transduction	GO:0016020//membrane	GO:0043531//ADP binding
HF17976	serine threonine-protein kinase	GO:0006468//protein phosphorylation	GO:0005886//plasma membrane	GO:0004674//protein serine/threonine kinase activity; GO:0005524//ATP binding
HF18005	l-type lectin-domain containing receptor kinase	GO:0018108//peptidyl-tyrosine phosphorylation	GO:0016021//integral component of membrane	GO:0004674//protein serine/threonine kinase activity; GO:0004715//non-membrane spanning protein tyrosine kinase activity; GO:0005524//ATP binding; GO:0030246//carbohydrate binding
HF18010	pistil-specific extensin-like protein	-	-	GO:0005199//structural constituent of cell wall
HF18015	uncharacterized protein loc103446394	-	GO:0016021//integral component of membrane	-
HF18022	mitochondrial arginine transporter bac1-like isoform x1	GO:0006412//translation; GO:0089709//L-histidine transmembrane transport; GO:1903401//L-lysine transmembrane transport; GO:1903826//arginine transmembrane transport	GO:0016021//integral component of membrane	GO:0003735//structural constituent of ribosome; GO:0005290//L-histidine transmembrane transporter activity; GO:0015181//arginine transmembrane transporter activity; GO:0015189//L-lysine transmembrane transporter activity
HF18039	uncharacterized protein loc107425100 isoform x3	-	GO:0016021//integral component of membrane	-
HF18057	anthocyanidin 3-o-glucoside 2 -o-glucosyltransferase-like	GO:0009813//flavonoid biosynthetic process; GO:0052696//flavonoid glucuronidation	GO:0043231//intracellular membrane-bounded organelle	GO:0080043//quercetin 3-O-glucosyltransferase activity; GO:0080044//quercetin 7-O-glucosyltransferase activity
HF18065	d-tyrosyl-trna deacylase isoform x2	GO:0019478//D-amino acid catabolic process	GO:0005737//cytoplasm	GO:0016788//hydrolase activity, acting on ester bonds
HF18082	pyruvate decarboxylase 1	-	-	GO:0000287//magnesium ion binding; GO:0004737//pyruvate decarboxylase activity; GO:0030976//thiamine pyrophosphate binding
HF18091	nuclear pore complex protein nup43	-	GO:0031080//nuclear pore outer ring	-
HF18163	Probable LRR receptor-like serine/threonine-protein kinase At1g07650	-	-	-
HF18176	k-box region and mads-box transcription factor family protein isoform 2	GO:0006355//regulation of transcription, DNA-templated	GO:0005634//nucleus	GO:0003677//DNA binding; GO:0003700//transcription factor activity, sequence-specific DNA binding; GO:0046983//protein dimerization activity
HF18198	aba induced plasma membrane protein	-	GO:0016021//integral component of membrane	-
HF18202	60s ribosomal protein l32-1	GO:0006412//translation	GO:0022625//cytosolic large ribosomal subunit	GO:0003735//structural constituent of ribosome
HF18205	ctd small phosphatase-like protein 2-a isoform x1	GO:0016311//dephosphorylation	-	GO:0016791//phosphatase activity
HF18217	dna-binding protein ddb_g0278111-like	-	GO:0005829//cytosol	GO:0003677//DNA binding
HF18218	two-pore potassium channel 3-like	GO:0071805//potassium ion transmembrane transport	GO:0016021//integral component of membrane	GO:0005267//potassium channel activity
HF18221	probable purine permease 9 isoform x1	GO:0006810//transport	GO:0016021//integral component of membrane	GO:0005215//transporter activity
HF18262	F-box/kelch-repeat protein At1g30090	-	-	-
HF18269	uncharacterized protein loc105634009	-	GO:0019013//viral nucleocapsid; GO:0030529//ribonucleoprotein complex	-
HF18275	p21-activated protein kinase-interacting protein 1-like	GO:0016310//phosphorylation	GO:0005730//nucleolus; GO:0080008//Cul4-RING E3 ubiquitin ligase complex	GO:0016301//kinase activity
HF18297	csc1-like protein erd4	-	GO:0005774//vacuolar membrane; GO:0005886//plasma membrane; GO:0009506//plasmodesma; GO:0009941//chloroplast envelope; GO:0016021//integral component of membrane	-
HF18320	uncharacterized protein loc103448337 isoform x2	-	GO:0044424//intracellular part	-
HF18356	btb poz and taz domain-containing protein 3	GO:0006355//regulation of transcription, DNA-templated; GO:0009553//embryo sac development; GO:0009555//pollen development; GO:0016573//histone acetylation	GO:0005634//nucleus	GO:0003712//transcription cofactor activity; GO:0004402//histone acetyltransferase activity; GO:0005516//calmodulin binding; GO:0008270//zinc ion binding
HF18386	1-acyl-sn-glycerol-3-phosphate acyltransferase chloroplastic-like	GO:0008654//phospholipid biosynthetic process	GO:0016021//integral component of membrane	GO:0003841//1-acylglycerol-3-phosphate O-acyltransferase activity
HF18390	dna glycosylase superfamily protein isoform 1	GO:0006284//base-excision repair; GO:0006541//glutamine metabolic process	-	GO:0008725//DNA-3-methyladenine glycosylase activity; GO:0016740//transferase activity
HF18410	Trafficking protein particle complex subunit 5	-	-	-
HF18414	temperature-induced lipocalin-1-like	GO:0006810//transport; GO:0009408//response to heat; GO:0009416//response to light stimulus; GO:0009735//response to cytokinin; GO:0042538//hyperosmotic salinity response	GO:0005739//mitochondrion; GO:0005774//vacuolar membrane; GO:0005783//endoplasmic reticulum; GO:0005794//Golgi apparatus; GO:0005886//plasma membrane; GO:0009506//plasmodesma	GO:0005215//transporter activity
HF18426	30s ribosomal protein s6-like	GO:0006414//translational elongation	GO:0005840//ribosome	GO:0003735//structural constituent of ribosome; GO:0003746//translation elongation factor activity; GO:0070181//small ribosomal subunit rRNA binding
HF18441	uncharacterized protein loc103933831 isoform x2	GO:0043161//proteasome-mediated ubiquitin-dependent protein catabolic process	-	GO:0008270//zinc ion binding; GO:0061630//ubiquitin protein ligase activity
HF18497	family isoform 1	-	-	GO:0008270//zinc ion binding
HF18532	tbc1 domain family member 15	GO:0006886//intracellular protein transport; GO:0031338//regulation of vesicle fusion; GO:0090630//activation of GTPase activity	GO:0005622//intracellular; GO:0012505//endomembrane system; GO:0016021//integral component of membrane	GO:0005096//GTPase activator activity; GO:0017137//Rab GTPase binding
HF18537	brca1-associated protein	GO:0010029//regulation of seed germination; GO:0016567//protein ubiquitination	GO:0000151//ubiquitin ligase complex	GO:0004842//ubiquitin-protein transferase activity; GO:0008270//zinc ion binding; GO:0043130//ubiquitin binding
HF18543	blue copper	-	-	GO:0009055//electron carrier activity
HF18566	spx domain-containing protein 1-like	GO:0080040//positive regulation of cellular response to phosphate starvation	GO:0005634//nucleus; GO:0005783//endoplasmic reticulum	-
HF18573	reverse transcriptase family member	GO:0006278//RNA-dependent DNA replication	-	GO:0003964//RNA-directed DNA polymerase activity
HF18591	probable ethanolamine kinase	GO:0016310//phosphorylation	-	GO:0016301//kinase activity
HF18637	gdp-mannose transporter gonst4-like	-	GO:0016021//integral component of membrane	-
HF18643	probable inactive receptor kinase at2g26730	GO:0006468//protein phosphorylation	GO:0005886//plasma membrane; GO:0016021//integral component of membrane	GO:0005524//ATP binding; GO:0050321//tau-protein kinase activity
HF18680	peroxisomal fatty acid beta-oxidation multifunctional protein aim1	GO:0006635//fatty acid beta-oxidation; GO:0009695//jasmonic acid biosynthetic process; GO:0009908//flower development	GO:0005618//cell wall; GO:0005777//peroxisome; GO:0009506//plasmodesma; GO:0009507//chloroplast; GO:0016021//integral component of membrane	GO:0003729//mRNA binding; GO:0003857//3-hydroxyacyl-CoA dehydrogenase activity; GO:0004300//enoyl-CoA hydratase activity; GO:0008017//microtubule binding; GO:0008692//3-hydroxybutyryl-CoA epimerase activity; GO:0018812//3-hydroxyacyl-CoA dehydratase activity
HF18690	protein continuous vascular ring 1-like	GO:0006414//translational elongation	GO:0016021//integral component of membrane	GO:0003746//translation elongation factor activity
HF18692	chloroplast processing peptidase	GO:0006508//proteolysis; GO:0010027//thylakoid membrane organization; GO:0051604//protein maturation	GO:0009526//plastid envelope; GO:0009535//chloroplast thylakoid membrane; GO:0016021//integral component of membrane	GO:0008236//serine-type peptidase activity
HF18697	probable chlorophyll b reductase chloroplastic	GO:0010304//PSII associated light-harvesting complex II catabolic process; GO:0015996//chlorophyll catabolic process; GO:0055114//oxidation-reduction process	GO:0016021//integral component of membrane	GO:0034256//chlorophyll(ide) b reductase activity
HF18727	multiprotein-bridging factor 1c	GO:1903506//regulation of nucleic acid-templated transcription	GO:0005730//nucleolus	GO:0003713//transcription coactivator activity; GO:0043565//sequence-specific DNA binding
HF18791	probable glycosyltransferase at3g07620	-	GO:0016021//integral component of membrane	-
HF18822	uncharacterized protein loc102624878	-	GO:0016021//integral component of membrane	GO:0016757//transferase activity, transferring glycosyl groups
HF18857	probable lrr receptor-like serine threonine-protein kinase at4g29180 isoform x1	GO:0016310//phosphorylation	GO:0016020//membrane	GO:0004672//protein kinase activity
HF18859	probable lrr receptor-like serine threonine-protein kinase at4g29180 isoform x1	GO:0006468//protein phosphorylation	GO:0016021//integral component of membrane	GO:0004674//protein serine/threonine kinase activity; GO:0005524//ATP binding
HF18897	thioredoxin-like chloroplastic	GO:0000103//sulfate assimilation; GO:0006457//protein folding; GO:0006662//glycerol ether metabolic process; GO:0034599//cellular response to oxidative stress; GO:0045454//cell redox homeostasis; GO:0055114//oxidation-reduction process	GO:0009507//chloroplast	GO:0015035//protein disulfide oxidoreductase activity; GO:0016671//oxidoreductase activity, acting on a sulfur group of donors, disulfide as acceptor
HF18899	ectonucleotide pyrophosphatase phosphodiesterase family member 3-like	GO:0090305//nucleic acid phosphodiester bond hydrolysis	GO:0005773//vacuole; GO:0016021//integral component of membrane	GO:0004528//phosphodiesterase I activity
HF18908	f-box protein at5g51370-like	GO:0006886//intracellular protein transport	GO:0005784//Sec61 translocon complex; GO:0016021//integral component of membrane	-
HF18910	gata transcription factor 22	GO:0006355//regulation of transcription, DNA-templated	-	GO:0003700//transcription factor activity, sequence-specific DNA binding; GO:0008270//zinc ion binding; GO:0043565//sequence-specific DNA binding
HF18927	Probable disease resistance protein At5g66900	-	-	-
HF18928	upf0481 protein at3g47200-like	-	GO:0016020//membrane	-
HF18945	udp-glycosyltransferase 91c1-like	GO:0008152//metabolic process	-	GO:0016758//transferase activity, transferring hexosyl groups
HF18984	protein elf4-like 4	-	GO:0016021//integral component of membrane	-
HF19006	uncharacterized protein at1g04910-like	-	GO:0005794//Golgi apparatus; GO:0009507//chloroplast; GO:0016021//integral component of membrane	-
HF19057	auxin response factor 19-like isoform x1	GO:0006355//regulation of transcription, DNA-templated; GO:0009734//auxin-activated signaling pathway	GO:0005634//nucleus	GO:0003677//DNA binding
HF19067	TMV resistance protein N	-	-	-
HF19069	21 kda protein	-	-	GO:0004857//enzyme inhibitor activity
HF19076	auxin-responsive protein saur72-like	GO:0009733//response to auxin	-	-
HF19079	sucrose synthase	GO:0005985//sucrose metabolic process	-	GO:0016157//sucrose synthase activity
HF19091	kinesin-like protein nack2	GO:0044763//single-organism cellular process	-	-
HF19098	uncharacterized protein loc105782602	GO:1900027//regulation of ruffle assembly	GO:0032587//ruffle membrane	GO:0035091//phosphatidylinositol binding; GO:0046872//metal ion binding
HF19118	e3 ubiquitin-protein ligase atl4-like	-	GO:0016020//membrane	GO:0046872//metal ion binding
HF19119	vacuolar protein sorting-associated protein 27	-	-	GO:0046872//metal ion binding
HF19125	TMV resistance protein N	-	-	-
HF19130	2-oxoglutarate-dependent dioxygenase dao-like	GO:0009852//auxin catabolic process; GO:0055114//oxidation-reduction process	-	GO:0046872//metal ion binding; GO:0051213//dioxygenase activity
HF19131	probable l-type lectin-domain containing receptor kinase	GO:0006468//protein phosphorylation	GO:0016021//integral component of membrane	GO:0004674//protein serine/threonine kinase activity; GO:0005524//ATP binding; GO:0030246//carbohydrate binding
HF19133	subtilisin-like protease	GO:0006508//proteolysis	GO:0005618//cell wall	GO:0004252//serine-type endopeptidase activity
HF19134	uncharacterized protein isoform 1	-	GO:0009535//chloroplast thylakoid membrane; GO:0016021//integral component of membrane	-
HF19221	protein yls2-like	GO:0009058//biosynthetic process	GO:0005783//endoplasmic reticulum; GO:0016021//integral component of membrane	GO:0016788//hydrolase activity, acting on ester bonds; GO:0016844//strictosidine synthase activity
HF19224	endochitinase-like	GO:0005975//carbohydrate metabolic process; GO:0006032//chitin catabolic process; GO:0016998//cell wall macromolecule catabolic process	-	GO:0004568//chitinase activity; GO:0008061//chitin binding
HF19231	IST1-like protein	-	-	-
HF19259	pre-rrna-processing protein esf1	-	GO:0005634//nucleus	-
HF19285	oleoyl-acyl carrier protein thioesterase chloroplastic	GO:0006633//fatty acid biosynthetic process	-	GO:0004320//oleoyl-[acyl-carrier-protein] hydrolase activity; GO:0016295//myristoyl-[acyl-carrier-protein] hydrolase activity; GO:0016296//palmitoyl-[acyl-carrier-protein] hydrolase activity
HF19324	flavanone 3-hydroxylase	GO:0009813//flavonoid biosynthetic process; GO:0055114//oxidation-reduction process	-	GO:0031418//L-ascorbic acid binding; GO:0045486//naringenin 3-dioxygenase activity; GO:0046872//metal ion binding
HF19332	rna demethylase alkbh5	GO:0055114//oxidation-reduction process	-	GO:0016491//oxidoreductase activity
HF19338	transcription initiation factor tfiid subunit 14b	GO:0006355//regulation of transcription, DNA-templated; GO:0009909//regulation of flower development; GO:0043981//histone H4-K5 acetylation; GO:0048510//regulation of timing of transition from vegetative to reproductive phase	GO:0035267//NuA4 histone acetyltransferase complex	-
HF19491	ammonium transporter 1 member 1-like	GO:0072488//ammonium transmembrane transport	GO:0016021//integral component of membrane	GO:0008519//ammonium transmembrane transporter activity
HF19497	beta-amylase chloroplastic	GO:0005983//starch catabolic process	GO:0005634//nucleus; GO:0005829//cytosol	GO:0016161//beta-amylase activity
HF19509	Uncharacterized protein At2g17340	-	-	-
HF19554	serine threonine-protein kinase at5g01020-like isoform x1	GO:0006468//protein phosphorylation	-	GO:0004674//protein serine/threonine kinase activity; GO:0005524//ATP binding
HF19575	proteasome subunit beta type-6	GO:0010363//regulation of plant-type hypersensitive response; GO:0051603//proteolysis involved in cellular protein catabolic process	GO:0005634//nucleus; GO:0005774//vacuolar membrane; GO:0005829//cytosol; GO:0005839//proteasome core complex	GO:0004298//threonine-type endopeptidase activity
HF19613	ethanolamine-phosphate cytidylyltransferase-like	GO:0009058//biosynthetic process	GO:0016021//integral component of membrane	GO:0016779//nucleotidyltransferase activity
HF19625	pre-mrna-splicing factor 38b-like	GO:0009651//response to salt stress	GO:0071011//precatalytic spliceosome	-
HF19688	uncharacterized protein loc103450951 isoform x1	-	-	GO:0008270//zinc ion binding
HF19711	Ubiquitin-fold modifier-conjugating enzyme 1	-	-	-
HF19743	villin 4 isoform 2	GO:0051017//actin filament bundle assembly	-	GO:0051015//actin filament binding
HF19787	uncharacterized protein loc103408793 isoform x3	GO:0006886//intracellular protein transport; GO:0006906//vesicle fusion; GO:0048193//Golgi vesicle transport; GO:0048278//vesicle docking	GO:0012505//endomembrane system; GO:0016021//integral component of membrane; GO:0031201//SNARE complex	GO:0000149//SNARE binding; GO:0005484//SNAP receptor activity
HF19859	o-fucosyltransferase family protein isoform 1	GO:0010197//polar nucleus fusion; GO:0048868//pollen tube development	GO:0005794//Golgi apparatus; GO:0009507//chloroplast	GO:0016757//transferase activity, transferring glycosyl groups
HF19868	gpn-loop gtpase 1-like isoform x2	GO:0009793//embryo development ending in seed dormancy; GO:0051301//cell division	GO:0005874//microtubule	GO:0003924//GTPase activity
HF19872	inactive protein restricted tev movement 2-like	-	GO:0016020//membrane	-
HF19907	dynamin-related protein 4c-like	-	-	GO:0003924//GTPase activity; GO:0005525//GTP binding
HF19922	nadh--cytochrome b5 reductase 1-like	GO:0022900//electron transport chain	GO:0005783//endoplasmic reticulum; GO:0005886//plasma membrane; GO:0009505//plant-type cell wall; GO:0016021//integral component of membrane	GO:0004128//cytochrome-b5 reductase activity, acting on NAD(P)H
HF19924	cell division cycle protein 23 homolog isoform x1	GO:0048564//photosystem I assembly	GO:0009535//chloroplast thylakoid membrane; GO:0016021//integral component of membrane	-
HF19929	protein isoform x1	GO:0006457//protein folding; GO:0050790//regulation of catalytic activity	GO:0005759//mitochondrial matrix; GO:0009570//chloroplast stroma; GO:0009579//thylakoid	GO:0000774//adenyl-nucleotide exchange factor activity; GO:0005507//copper ion binding; GO:0042803//protein homodimerization activity; GO:0051087//chaperone binding
HF19932	ELMO domain-containing protein C	-	-	-
HF19943	glucomannan 4-beta-mannosyltransferase 9	GO:0097502//mannosylation	GO:0016021//integral component of membrane	GO:0047259//glucomannan 4-beta-mannosyltransferase activity
HF19977	ABC transporter G family member 39	-	-	-
HF19979	protein bud31 homolog 2	GO:0000398//mRNA splicing, via spliceosome	GO:0005681//spliceosomal complex	-
HF19984	60s acidic ribosomal protein p2-2-like	GO:0002181//cytoplasmic translation; GO:0006414//translational elongation	GO:0022625//cytosolic large ribosomal subunit; GO:0030687//preribosome, large subunit precursor	GO:0003735//structural constituent of ribosome; GO:0070180//large ribosomal subunit rRNA binding
HF19991	gdsl esterase lipase at5g03610-like	-	-	GO:0016788//hydrolase activity, acting on ester bonds
HF20022	1-(5-phosphoribosyl)-5-	GO:0000105//histidine biosynthetic process	GO:0005622//intracellular	GO:0000107//imidazoleglycerol-phosphate synthase activity; GO:0003949//1-(5-phosphoribosyl)-5-[(5-phosphoribosylamino)methylideneamino]imidazole-4-carboxamide isomerase activity
HF20083	glycine-rich rna-binding protein mitochondrial-like	-	-	GO:0097159//organic cyclic compound binding; GO:1901363//heterocyclic compound binding
HF20090	iaa-amino acid hydrolase ilr1-like	GO:0009850//auxin metabolic process	GO:0005783//endoplasmic reticulum	GO:0010210//IAA-Phe conjugate hydrolase activity; GO:0010211//IAA-Leu conjugate hydrolase activity
HF20095	tld domain-containing protein 1 isoform x1	-	-	GO:0005509//calcium ion binding
HF20096	uncharacterized protein loc103454100	-	-	GO:0016853//isomerase activity
HF20118	aspartic proteinase nepenthesin-2-like	GO:0006508//proteolysis; GO:0030163//protein catabolic process	GO:0009505//plant-type cell wall; GO:0016020//membrane	GO:0004190//aspartic-type endopeptidase activity
HF20149	uncharacterized protein loc102609999	-	-	GO:0008270//zinc ion binding
HF20151	deoxyribonuclease tatdn1 isoform x2	GO:0006308//DNA catabolic process	-	GO:0016888//endodeoxyribonuclease activity, producing 5'-phosphomonoesters
HF20193	Autophagy-related protein 8B	-	-	-
HF20214	40s ribosomal protein s28	GO:0006407//rRNA export from nucleus; GO:0006412//translation; GO:0009435//NAD biosynthetic process	GO:0022627//cytosolic small ribosomal subunit	GO:0000309//nicotinamide-nucleotide adenylyltransferase activity; GO:0003735//structural constituent of ribosome; GO:0004515//nicotinate-nucleotide adenylyltransferase activity; GO:0005524//ATP binding
HF20215	rhomboid-like protein 15	GO:0006508//proteolysis	GO:0016021//integral component of membrane	GO:0004252//serine-type endopeptidase activity
HF20223	at3g11945-like protein	GO:0010236//plastoquinone biosynthetic process; GO:0016117//carotenoid biosynthetic process	GO:0009941//chloroplast envelope; GO:0016021//integral component of membrane	GO:0010355//homogentisate farnesyltransferase activity; GO:0010356//homogentisate geranylgeranyltransferase activity; GO:0010357//homogentisate solanesyltransferase activity
HF20233	probable strigolactone esterase d14 homolog	-	GO:0016020//membrane	GO:0016787//hydrolase activity
HF20243	fatty acyl- reductase 2	GO:0010345//suberin biosynthetic process; GO:0010584//pollen exine formation; GO:0035336//long-chain fatty-acyl-CoA metabolic process; GO:0055114//oxidation-reduction process	GO:0009507//chloroplast	GO:0080019//fatty-acyl-CoA reductase (alcohol-forming) activity
HF20347	cdk5rap3-like protein	GO:0000079//regulation of cyclin-dependent protein serine/threonine kinase activity; GO:0007346//regulation of mitotic cell cycle	GO:0012505//endomembrane system	-
HF20490	pentatricopeptide repeat-containing protein at1g62910-like	GO:0006810//transport	GO:0016020//membrane	-
HF20577	methyltransferase ddb_g0268948	GO:0032259//methylation	GO:0005768//endosome; GO:0005774//vacuolar membrane; GO:0005802//trans-Golgi network	GO:0008757//S-adenosylmethionine-dependent methyltransferase activity
HF20616	coiled-coil domain-containing protein r3hcc1l-like	-	GO:0035145//exon-exon junction complex	GO:0000166//nucleotide binding
HF20623	nudix hydrolase mitochondrial-like	-	-	GO:0016787//hydrolase activity
HF20723	polyadenylate-binding protein 7-like	-	GO:0005737//cytoplasm	GO:0000166//nucleotide binding; GO:0003723//RNA binding
HF20763	oxalate-- ligase-like	GO:0009735//response to cytokinin; GO:0010030//positive regulation of seed germination; GO:0010214//seed coat development; GO:0033611//oxalate catabolic process; GO:0050832//defense response to fungus	GO:0009506//plasmodesma; GO:0009570//chloroplast stroma; GO:0048046//apoplast	GO:0003987//acetate-CoA ligase activity; GO:0008756//o-succinylbenzoate-CoA ligase activity; GO:0050203//oxalate-CoA ligase activity
HF20771	at-hook motif nuclear-localized protein 5	-	GO:0016021//integral component of membrane	GO:0003677//DNA binding
HF20815	beta-adaptin-like protein b	GO:0006886//intracellular protein transport; GO:0016192//vesicle-mediated transport	GO:0030131//clathrin adaptor complex	GO:0008565//protein transporter activity
HF20830	fringe-related family protein	-	GO:0016021//integral component of membrane	GO:0016740//transferase activity
HF20883	cation h(+) antiporter 18-like	GO:0006885//regulation of pH; GO:1902600//hydrogen ion transmembrane transport	GO:0012505//endomembrane system; GO:0016021//integral component of membrane	GO:0005451//monovalent cation:proton antiporter activity
HF20939	uncharacterized protein loc103410415	-	GO:0016020//membrane	-
HF20971	24-methylenesterol c-methyltransferase 2	GO:0009825//multidimensional cell growth; GO:0010051//xylem and phloem pattern formation; GO:0016126//sterol biosynthetic process; GO:0032259//methylation; GO:0032876//negative regulation of DNA endoreduplication	GO:0005783//endoplasmic reticulum; GO:0005794//Golgi apparatus; GO:0005829//cytosol; GO:0016021//integral component of membrane	GO:0030797//24-methylenesterol C-methyltransferase activity
HF20982	probable nucleoredoxin 2	GO:0035556//intracellular signal transduction	GO:0005622//intracellular	GO:0046872//metal ion binding
HF20985	probable 26s proteasome non-atpase regulatory subunit 3	GO:0006511//ubiquitin-dependent protein catabolic process; GO:0042176//regulation of protein catabolic process; GO:0050790//regulation of catalytic activity	GO:0008541//proteasome regulatory particle, lid subcomplex	GO:0030234//enzyme regulator activity
HF20999	dna-directed rna polymerase i subunit rpa12-like	GO:0006351//transcription, DNA-templated	GO:0005730//nucleolus	GO:0003676//nucleic acid binding; GO:0003899//DNA-directed RNA polymerase activity; GO:0008270//zinc ion binding
HF21001	synaptotagmin-2	GO:0009306//protein secretion	GO:0005783//endoplasmic reticulum; GO:0005794//Golgi apparatus; GO:0016021//integral component of membrane	GO:0008289//lipid binding
HF21004	e3 ubiquitin-protein ligase cip8	GO:0000209//protein polyubiquitination; GO:0042787//protein ubiquitination involved in ubiquitin-dependent protein catabolic process; GO:0043161//proteasome-mediated ubiquitin-dependent protein catabolic process	-	GO:0008270//zinc ion binding; GO:0061630//ubiquitin protein ligase activity
HF21009	Thaumatin-like protein 1	-	-	-
HF21012	tubulin beta-1 chain	GO:0007017//microtubule-based process	GO:0005737//cytoplasm; GO:0005874//microtubule	GO:0003924//GTPase activity; GO:0005200//structural constituent of cytoskeleton; GO:0005525//GTP binding
HF21019	Gibberellin-regulated protein 1	-	-	-
HF21029	cytokinin riboside 5 -monophosphate phosphoribohydrolase log1-like	GO:0009691//cytokinin biosynthetic process	GO:0005634//nucleus; GO:0005829//cytosol	GO:0016799//hydrolase activity, hydrolyzing N-glycosyl compounds; GO:0016829//lyase activity
HF21041	uncharacterized protein loc104456696	-	GO:0016021//integral component of membrane	-
HF21057	b-box zinc finger protein 21	GO:0006355//regulation of transcription, DNA-templated; GO:0009640//photomorphogenesis	GO:0005634//nucleus	GO:0000989//transcription factor activity, transcription factor binding; GO:0008270//zinc ion binding
HF21064	tmv resistance protein n-like	GO:0006952//defense response; GO:0007165//signal transduction	-	GO:0043531//ADP binding
HF21094	phosphatidylinositol phosphatidylcholine transfer protein sfh8-like	-	GO:0016021//integral component of membrane	-
HF21113	pfkb-type carbohydrate kinase family protein	GO:0016310//phosphorylation	-	GO:0016301//kinase activity
HF21127	probable dna-3-methyladenine glycosylase 2 isoform x2	GO:0006284//base-excision repair	GO:0005634//nucleus	GO:0019104//DNA N-glycosylase activity
HF21129	3-ketoacyl- synthase 4	GO:0006633//fatty acid biosynthetic process	GO:0016021//integral component of membrane	GO:0016747//transferase activity, transferring acyl groups other than amino-acyl groups
HF21130	Maf-like protein DDB_G0281937	-	-	-
HF21136	probable methyltransferase pmt28	GO:0032259//methylation	GO:0005768//endosome; GO:0005802//trans-Golgi network; GO:0005886//plasma membrane; GO:0016021//integral component of membrane	GO:0008168//methyltransferase activity
HF21143	probable protein phosphatase 2c 55	-	GO:0016021//integral component of membrane	GO:0003824//catalytic activity
HF21149	Outer envelope pore protein 24B, chloroplastic	-	-	-
HF21158	probable gmp synthase	GO:0006284//base-excision repair; GO:0006541//glutamine metabolic process	-	GO:0008725//DNA-3-methyladenine glycosylase activity; GO:0016740//transferase activity
HF21181	wall-associated receptor kinase-like 14	GO:0006468//protein phosphorylation; GO:0007166//cell surface receptor signaling pathway	GO:0005886//plasma membrane; GO:0016021//integral component of membrane	GO:0004674//protein serine/threonine kinase activity; GO:0005524//ATP binding
HF21186	cytochrome p450 cyp82d47-like	GO:0044710//single-organism metabolic process	GO:0016020//membrane	GO:0004497//monooxygenase activity; GO:0005488//binding; GO:0016705//oxidoreductase activity, acting on paired donors, with incorporation or reduction of molecular oxygen
HF21190	dof zinc finger	GO:0006355//regulation of transcription, DNA-templated	-	GO:0003677//DNA binding
HF21208	probable disease resistance protein at4g33300	GO:0006952//defense response	-	GO:0043531//ADP binding
HF21216	pre-mrna-splicing factor atp-dependent rna helicase dhx16	GO:0000398//mRNA splicing, via spliceosome	GO:0005681//spliceosomal complex; GO:0005737//cytoplasm	GO:0004004//ATP-dependent RNA helicase activity; GO:0005524//ATP binding; GO:0044822//poly(A) RNA binding
HF21220	k(+) efflux antiporter 6	GO:1902600//hydrogen ion transmembrane transport	GO:0016021//integral component of membrane	GO:0015299//solute:proton antiporter activity
HF21224	pollen-specific protein sf21-like	-	GO:0016021//integral component of membrane	-
HF21234	copper transporter	GO:0009737//response to abscisic acid; GO:0015680//intracellular copper ion transport; GO:0035434//copper ion transmembrane transport	GO:0005770//late endosome; GO:0005774//vacuolar membrane; GO:0005794//Golgi apparatus; GO:0009506//plasmodesma; GO:0016021//integral component of membrane	GO:0005375//copper ion transmembrane transporter activity
HF21252	uncharacterized protein loc105638053 isoform x1	GO:0006413//translational initiation	GO:0009507//chloroplast	GO:0003743//translation initiation factor activity
HF21260	glutamate receptor -like	GO:0006811//ion transport; GO:0007186//G-protein coupled receptor signaling pathway; GO:0035235//ionotropic glutamate receptor signaling pathway	GO:0016021//integral component of membrane	GO:0004930//G-protein coupled receptor activity; GO:0004970//ionotropic glutamate receptor activity
HF21280	aspartyl protease family protein at5g10770-like	GO:0006508//proteolysis	-	GO:0004190//aspartic-type endopeptidase activity
HF21288	protein tic chloroplastic	GO:0045036//protein targeting to chloroplast; GO:0055114//oxidation-reduction process	GO:0009941//chloroplast envelope; GO:0016021//integral component of membrane	GO:0010277//chlorophyllide a oxygenase [overall] activity; GO:0046872//metal ion binding; GO:0051537//2 iron, 2 sulfur cluster binding
HF21294	monogalactosyldiacylglycerol chloroplastic	GO:0009247//glycolipid biosynthetic process	-	GO:0016758//transferase activity, transferring hexosyl groups
HF21309	early nodulin-like protein 1	-	GO:0016021//integral component of membrane; GO:0046658//anchored component of plasma membrane	GO:0009055//electron carrier activity
HF21357	probable beta- -galactosyltransferase 12	GO:0006486//protein glycosylation	GO:0000139//Golgi membrane; GO:0016021//integral component of membrane	GO:0008378//galactosyltransferase activity
HF21387	serine threonine-protein kinase tricorner	GO:0006468//protein phosphorylation	-	GO:0004674//protein serine/threonine kinase activity; GO:0005524//ATP binding
HF21412	omega- chloroplastic	GO:0006807//nitrogen compound metabolic process	-	GO:0016746//transferase activity, transferring acyl groups; GO:0016810//hydrolase activity, acting on carbon-nitrogen (but not peptide) bonds
HF21421	peroxisome biogenesis factor 10	GO:0016558//protein import into peroxisome matrix; GO:0044237//cellular metabolic process; GO:0044238//primary metabolic process; GO:0071704//organic substance metabolic process	GO:0005778//peroxisomal membrane	GO:0046872//metal ion binding
HF21455	vacuolar protein sorting-associated protein 32 homolog 2-like	GO:0007034//vacuolar transport	GO:0005622//intracellular	-
HF21464	Transcription factor RAX3	-	-	-
HF21473	transcription factor bhlh74 isoform x1	-	GO:0005634//nucleus	GO:0003677//DNA binding; GO:0046983//protein dimerization activity
HF21480	peptidyl-prolyl cis-trans isomerase pin1	GO:0000413//protein peptidyl-prolyl isomerization	-	GO:0003755//peptidyl-prolyl cis-trans isomerase activity
HF21512	lim domain-containing protein wlim1-like	-	-	GO:0008270//zinc ion binding
HF21540	u-box domain-containing protein 4-like	-	GO:0005634//nucleus; GO:0005737//cytoplasm	-
HF21543	Probable disease resistance protein At5g66900	-	-	-
HF21546	interferon-related developmental regulator 1	GO:0009651//response to salt stress	GO:0005634//nucleus; GO:0005737//cytoplasm	-
HF21595	cyclin-d3-1-like	-	GO:0005634//nucleus	-
HF21598	mannose-p-dolichol utilization defect 1 protein homolog 2	GO:0006488//dolichol-linked oligosaccharide biosynthetic process	GO:0016021//integral component of membrane	-
HF21607	probable wrky transcription factor 7	GO:0006355//regulation of transcription, DNA-templated	-	GO:0003700//transcription factor activity, sequence-specific DNA binding; GO:0005516//calmodulin binding; GO:0043565//sequence-specific DNA binding
HF21614	c2h2-like zinc finger protein isoform 2	-	-	GO:0046872//metal ion binding
HF21621	nac domain-containing protein 72-like	GO:0006355//regulation of transcription, DNA-templated	GO:0005634//nucleus	GO:0003677//DNA binding
HF21626	Nigrin b	-	-	-
HF21721	wall-associated receptor kinase-like 16	GO:0000165//MAPK cascade; GO:0007166//cell surface receptor signaling pathway	GO:0005886//plasma membrane	GO:0000166//nucleotide binding; GO:0004674//protein serine/threonine kinase activity; GO:0043167//ion binding
HF21733	serine threonine-protein kinase aurora-1	GO:0007052//mitotic spindle organization; GO:0032465//regulation of cytokinesis; GO:0035404//histone-serine phosphorylation	GO:0000780//condensed nuclear chromosome, centromeric region; GO:0005876//spindle microtubule; GO:0031616//spindle pole centrosome; GO:0032133//chromosome passenger complex; GO:0051233//spindle midzone	GO:0005524//ATP binding; GO:0035174//histone serine kinase activity
HF21751	auxin-responsive protein iaa26-like	GO:0006355//regulation of transcription, DNA-templated; GO:0009734//auxin-activated signaling pathway	GO:0005634//nucleus	-
HF21803	la protein 1	GO:0034470//ncRNA processing	GO:0005618//cell wall; GO:0005654//nucleoplasm; GO:0005730//nucleolus; GO:0005829//cytosol; GO:0030529//ribonucleoprotein complex	GO:0000166//nucleotide binding; GO:0003723//RNA binding
HF21805	uncharacterized protein loc105122312	-	GO:0016021//integral component of membrane	-
HF21809	Pentatricopeptide repeat-containing protein At5g25630	-	-	-
HF21845	Uncharacterized aarF domain-containing protein kinase 1	-	-	-
HF21866	glutathione-specific gamma-glutamylcyclotransferase 2	-	GO:0016021//integral component of membrane	-
HF21895	e3 ubiquitin-protein ligase mbr2-like	-	-	GO:0046872//metal ion binding
HF21908	plasma membrane atpase 4	GO:0006754//ATP biosynthetic process; GO:0051453//regulation of intracellular pH; GO:1902600//hydrogen ion transmembrane transport	GO:0005887//integral component of plasma membrane; GO:0043231//intracellular membrane-bounded organelle	GO:0005524//ATP binding; GO:0008553//hydrogen-exporting ATPase activity, phosphorylative mechanism; GO:0046872//metal ion binding
HF21923	endonuclease v isoform x1	GO:0090304//nucleic acid metabolic process	-	GO:0004519//endonuclease activity
HF21934	ribosomal rna small subunit methyltransferase h	GO:0070475//rRNA base methylation	-	GO:0071424//rRNA (cytosine-N4-)-methyltransferase activity
HF21957	3-oxoacyl-	GO:0006633//fatty acid biosynthetic process	GO:0009570//chloroplast stroma	GO:0004315//3-oxoacyl-[acyl-carrier-protein] synthase activity; GO:0033818//beta-ketoacyl-acyl-carrier-protein synthase III activity
HF21989	Cysteine-rich receptor-like protein kinase 29	-	-	-
HF22008	ubiquitin carboxyl-terminal hydrolase 12 isoform x2	GO:0006511//ubiquitin-dependent protein catabolic process; GO:0016579//protein deubiquitination	-	GO:0036459//ubiquitinyl hydrolase activity
HF22042	ethylene-responsive transcription factor shine 2-like	GO:0006355//regulation of transcription, DNA-templated	GO:0005634//nucleus	GO:0003677//DNA binding; GO:0003700//transcription factor activity, sequence-specific DNA binding
HF22095	flotillin-like protein 4	GO:0009877//nodulation; GO:0051819//induction of tumor, nodule, or growth in other organism involved in symbiotic interaction	GO:0005901//caveola; GO:0016324//apical plasma membrane	-
HF22138	amino acid permease 3-like	GO:0015802//basic amino acid transport	GO:0016021//integral component of membrane	-
HF22179	e3 ubiquitin-protein ligase atl31-like	-	GO:0016020//membrane	GO:0046872//metal ion binding
HF22297	dna polymerase zeta catalytic subunit	GO:0006260//DNA replication; GO:0042276//error-prone translesion synthesis; GO:0090305//nucleic acid phosphodiester bond hydrolysis	GO:0005634//nucleus; GO:0016035//zeta DNA polymerase complex	GO:0000166//nucleotide binding; GO:0003677//DNA binding; GO:0003887//DNA-directed DNA polymerase activity; GO:0008408//3'-5' exonuclease activity
HF22334	protein mitochondrial-like	-	GO:0005739//mitochondrion; GO:0005774//vacuolar membrane	GO:0046872//metal ion binding
HF22432	glycine-rich rna-binding protein 7	-	-	GO:0000166//nucleotide binding; GO:0003676//nucleic acid binding
HF22445	BTB/POZ domain-containing protein At5g60050	-	-	-
HF22449	probable receptor-like serine threonine-protein kinase at4g34500	GO:0006468//protein phosphorylation	GO:0016021//integral component of membrane	GO:0004674//protein serine/threonine kinase activity; GO:0005524//ATP binding
HF22502	long chain acyl- synthetase 2	GO:0044699//single-organism process; GO:0071704//organic substance metabolic process	-	GO:0015645//fatty acid ligase activity
HF22514	plastid division protein pdv2	-	GO:0031359//integral component of chloroplast outer membrane	-
HF22517	dna-directed rna polymerases iv and v subunit 11	GO:0006366//transcription from RNA polymerase II promoter	GO:0005665//DNA-directed RNA polymerase II, core complex	GO:0001055//RNA polymerase II activity; GO:0003677//DNA binding; GO:0046983//protein dimerization activity
HF22518	probable e3 ubiquitin-protein ligase ari2	GO:0000209//protein polyubiquitination; GO:0032436//positive regulation of proteasomal ubiquitin-dependent protein catabolic process; GO:0042787//protein ubiquitination involved in ubiquitin-dependent protein catabolic process	GO:0000151//ubiquitin ligase complex; GO:0005737//cytoplasm	GO:0008270//zinc ion binding; GO:0031624//ubiquitin conjugating enzyme binding; GO:0061630//ubiquitin protein ligase activity
HF22590	ras-related protein rab11a	GO:0007264//small GTPase mediated signal transduction	GO:0005622//intracellular; GO:0016020//membrane	GO:0005525//GTP binding
HF22617	ferredoxin--nitrite chloroplastic	GO:0042128//nitrate assimilation; GO:0055114//oxidation-reduction process	GO:0005739//mitochondrion; GO:0009570//chloroplast stroma; GO:0016020//membrane; GO:0048046//apoplast	GO:0020037//heme binding; GO:0046872//metal ion binding; GO:0048307//ferredoxin-nitrite reductase activity; GO:0051539//4 iron, 4 sulfur cluster binding
HF22622	protein dj-1 homolog c	GO:0006357//regulation of transcription from RNA polymerase II promoter; GO:0019243//methylglyoxal catabolic process to D-lactate via S-lactoyl-glutathione; GO:0019249//lactate biosynthetic process; GO:0070301//cellular response to hydrogen peroxide	GO:0005634//nucleus; GO:0005739//mitochondrion; GO:0005829//cytosol	GO:0003713//transcription coactivator activity; GO:0019172//glyoxalase III activity
HF22624	thioredoxin chloroplastic	GO:0000103//sulfate assimilation; GO:0006457//protein folding; GO:0006662//glycerol ether metabolic process; GO:0034599//cellular response to oxidative stress; GO:0043085//positive regulation of catalytic activity; GO:0045454//cell redox homeostasis; GO:0055114//oxidation-reduction process	GO:0009507//chloroplast	GO:0008047//enzyme activator activity; GO:0015035//protein disulfide oxidoreductase activity; GO:0016671//oxidoreductase activity, acting on a sulfur group of donors, disulfide as acceptor
HF22738	cytochrome p450 94a1-like	GO:0055114//oxidation-reduction process	GO:0016021//integral component of membrane	GO:0004497//monooxygenase activity; GO:0005506//iron ion binding; GO:0016705//oxidoreductase activity, acting on paired donors, with incorporation or reduction of molecular oxygen; GO:0020037//heme binding
HF22739	iron-sulfur protein nubpl	-	GO:0005739//mitochondrion	GO:0005524//ATP binding
HF22744	probable wrky transcription factor 21	GO:0006355//regulation of transcription, DNA-templated	-	GO:0003700//transcription factor activity, sequence-specific DNA binding; GO:0043565//sequence-specific DNA binding
HF22747	gaba transporter 1-like	GO:0003333//amino acid transmembrane transport	GO:0005886//plasma membrane; GO:0016021//integral component of membrane	GO:0015171//amino acid transmembrane transporter activity
HF22768	ubiquitin carboxyl-terminal hydrolase 15 isoform x1	GO:0006511//ubiquitin-dependent protein catabolic process; GO:0016579//protein deubiquitination	GO:0016021//integral component of membrane	GO:0036459//ubiquitinyl hydrolase activity; GO:0046872//metal ion binding
HF22795	Glutathione S-transferase U24	-	-	-
HF22798	probable glutathione s-transferase	GO:0006749//glutathione metabolic process; GO:0009407//toxin catabolic process	GO:0005737//cytoplasm	GO:0004364//glutathione transferase activity; GO:0004462//lactoylglutathione lyase activity
HF22799	probable glutathione s-transferase	GO:0006749//glutathione metabolic process; GO:0009407//toxin catabolic process	GO:0005737//cytoplasm	GO:0004364//glutathione transferase activity; GO:0004462//lactoylglutathione lyase activity
HF22833	glycosyltransferase 7	-	GO:0016021//integral component of membrane	GO:0016757//transferase activity, transferring glycosyl groups
HF22853	Protein unc-45 homolog A	-	-	-
HF22875	G-type lectin S-receptor-like serine/threonine-protein kinase CES101	-	-	-
HF22876	g-type lectin s-receptor-like serine threonine-protein kinase ces101	-	GO:0016020//membrane	GO:0004672//protein kinase activity; GO:0005488//binding
HF22878	thiosulfate 3-mercaptopyruvate sulfurtransferase mitochondrial-like	-	-	GO:0004792//thiosulfate sulfurtransferase activity
HF22906	ribosome biogenesis protein nsa2 homolog	GO:0000460//maturation of 5.8S rRNA; GO:0000470//maturation of LSU-rRNA	GO:0005730//nucleolus; GO:0016021//integral component of membrane; GO:0030687//preribosome, large subunit precursor	-
HF22909	metal tolerance protein 9-like	GO:0010043//response to zinc ion; GO:0061088//regulation of sequestering of zinc ion; GO:0071577//zinc II ion transmembrane transport	GO:0016021//integral component of membrane	GO:0005385//zinc ion transmembrane transporter activity
HF22947	ribosomal rna large subunit methyltransferase i	GO:0032259//methylation	GO:0005886//plasma membrane	GO:0003723//RNA binding; GO:0008168//methyltransferase activity
HF22978	ctp synthase	GO:0006541//glutamine metabolic process; GO:0044210//'de novo' CTP biosynthetic process	GO:0005829//cytosol	GO:0003883//CTP synthase activity; GO:0005524//ATP binding
HF22992	probable lrr receptor-like serine threonine-protein kinase at4g36180	-	GO:0016021//integral component of membrane	-
HF23000	pre-mrna-splicing factor atp-dependent rna helicase prp16	-	-	GO:0003676//nucleic acid binding; GO:0004386//helicase activity; GO:0005524//ATP binding
HF23006	ycf3-interacting protein chloroplastic	GO:0009414//response to water deprivation; GO:0009658//chloroplast organization; GO:0010286//heat acclimation; GO:0042538//hyperosmotic salinity response; GO:0048564//photosystem I assembly; GO:0080183//response to photooxidative stress	GO:0009535//chloroplast thylakoid membrane; GO:0016021//integral component of membrane	-
HF23025	28s ribosomal protein mitochondrial	-	GO:0005739//mitochondrion	-
HF23031	haloacid dehalogenase-like hydrolase domain-containing protein 3	GO:0008152//metabolic process	-	GO:0016787//hydrolase activity
HF23046	choline-phosphate cytidylyltransferase 1-like	GO:0006657//CDP-choline pathway	-	GO:0004105//choline-phosphate cytidylyltransferase activity
HF23049	thioredoxin mitochondrial-like	GO:0006662//glycerol ether metabolic process; GO:0045454//cell redox homeostasis; GO:0055114//oxidation-reduction process	GO:0005623//cell	GO:0015035//protein disulfide oxidoreductase activity
HF23052	phenylalanine--trna chloroplastic mitochondrial	GO:0006432//phenylalanyl-tRNA aminoacylation; GO:0008033//tRNA processing	GO:0005739//mitochondrion	GO:0000049//tRNA binding; GO:0000287//magnesium ion binding; GO:0004826//phenylalanine-tRNA ligase activity; GO:0005524//ATP binding
HF23064	potassium transporter 11-like	GO:0071805//potassium ion transmembrane transport	GO:0016021//integral component of membrane	GO:0015079//potassium ion transmembrane transporter activity
HF23074	proteasome subunit alpha type-5	GO:0006511//ubiquitin-dependent protein catabolic process	GO:0005634//nucleus; GO:0005737//cytoplasm; GO:0019773//proteasome core complex, alpha-subunit complex	GO:0004298//threonine-type endopeptidase activity
HF23075	Peroxisome biogenesis protein 1	-	-	-
HF23100	probable rna 3 -terminal phosphate cyclase-like protein	GO:0000480//endonucleolytic cleavage in 5'-ETS of tricistronic rRNA transcript (SSU-rRNA, 5.8S rRNA, LSU-rRNA)	GO:0005730//nucleolus	GO:0003723//RNA binding; GO:0003963//RNA-3'-phosphate cyclase activity; GO:0004521//endoribonuclease activity
HF23110	uncharacterized protein loc100252719	-	GO:0016021//integral component of membrane	-
HF23119	protein root hair defective 3 homolog 2-like isoform x2	-	GO:0005789//endoplasmic reticulum membrane; GO:0016021//integral component of membrane	GO:0003924//GTPase activity; GO:0005525//GTP binding
HF23122	transcription factor jungbrunnen 1-like	GO:0006355//regulation of transcription, DNA-templated	GO:0005634//nucleus	GO:0003677//DNA binding
HF23130	LOB domain-containing protein 4	-	-	-
HF23136	acyl-coenzyme a thioesterase 13	-	GO:0005777//peroxisome	-
HF23141	alpha-glucosidase-like	GO:0005975//carbohydrate metabolic process	-	GO:0004553//hydrolase activity, hydrolyzing O-glycosyl compounds; GO:0030246//carbohydrate binding
HF23146	subtilisin-like protease	GO:0006508//proteolysis	GO:0005618//cell wall	GO:0004252//serine-type endopeptidase activity
HF23167	atp-dependent clp protease proteolytic subunit chloroplastic	GO:0006508//proteolysis; GO:0009658//chloroplast organization; GO:0048510//regulation of timing of transition from vegetative to reproductive phase	GO:0009535//chloroplast thylakoid membrane; GO:0009840//chloroplastic endopeptidase Clp complex; GO:0009941//chloroplast envelope	GO:0004252//serine-type endopeptidase activity
HF23174	reticuline oxidase-like protein	GO:0055114//oxidation-reduction process	-	GO:0016614//oxidoreductase activity, acting on CH-OH group of donors; GO:0050660//flavin adenine dinucleotide binding
HF23196	gdp-l-galactose phosphorylase 1-like isoform x1	GO:0006006//glucose metabolic process	GO:0005737//cytoplasm	GO:0080048//GDP-D-glucose phosphorylase activity
HF23207	dna-damage-repair toleration protein chloroplastic	-	GO:0005634//nucleus; GO:0005737//cytoplasm	GO:0000166//nucleotide binding; GO:0003723//RNA binding
HF23214	cationic amino acid transporter 1-like	GO:0043091//L-arginine import; GO:0051938//L-glutamate import; GO:0089711//L-glutamate transmembrane transport; GO:1903401//L-lysine transmembrane transport	GO:0005887//integral component of plasma membrane	GO:0005313//L-glutamate transmembrane transporter activity; GO:0015189//L-lysine transmembrane transporter activity; GO:0015297//antiporter activity
HF23256	serine threonine-protein kinase minibrain-like isoform x1	GO:0006468//protein phosphorylation	-	GO:0004674//protein serine/threonine kinase activity; GO:0005524//ATP binding
HF23279	cellulose synthase-like protein d3	GO:0030244//cellulose biosynthetic process; GO:0071555//cell wall organization	GO:0016021//integral component of membrane	GO:0016760//cellulose synthase (UDP-forming) activity
HF23327	unc93-like protein 1	-	GO:0016021//integral component of membrane	-
HF23352	polyadenylate-binding protein-interacting protein 12	-	-	GO:0000166//nucleotide binding; GO:0003676//nucleic acid binding
HF23362	nadh dehydrogenase	GO:0032981//mitochondrial respiratory chain complex I assembly	GO:0005739//mitochondrion	-
HF23365	probable 6-phosphogluconolactonase chloroplastic	GO:0005975//carbohydrate metabolic process; GO:0006098//pentose-phosphate shunt	-	GO:0016853//isomerase activity; GO:0017057//6-phosphogluconolactonase activity
HF23367	metal-nicotianamine transporter ysl3	GO:0055085//transmembrane transport; GO:0055114//oxidation-reduction process	GO:0016021//integral component of membrane	GO:0016491//oxidoreductase activity; GO:0020037//heme binding; GO:0046872//metal ion binding
HF23380	exosome complex component rrp41 homolog	GO:0016075//rRNA catabolic process; GO:0031125//rRNA 3'-end processing; GO:0034427//nuclear-transcribed mRNA catabolic process, exonucleolytic, 3'-5'; GO:0034475//U4 snRNA 3'-end processing; GO:0071028//nuclear mRNA surveillance; GO:0071051//polyadenylation-dependent snoRNA 3'-end processing; GO:0090305//nucleic acid phosphodiester bond hydrolysis	GO:0000176//nuclear exosome (RNase complex); GO:0000177//cytoplasmic exosome (RNase complex); GO:0005730//nucleolus; GO:0005829//cytosol	GO:0004527//exonuclease activity; GO:0009022//tRNA nucleotidyltransferase activity
HF23381	dof zinc finger	GO:0006355//regulation of transcription, DNA-templated	-	GO:0003677//DNA binding
HF23774	receptor-like protein	-	GO:0016021//integral component of membrane	-
HF23778	receptor-like protein	-	GO:0016021//integral component of membrane	-
HF23806	u6 snrna phosphodiesterase	GO:0006397//mRNA processing; GO:0008380//RNA splicing; GO:0034477//U6 snRNA 3'-end processing; GO:0090503//RNA phosphodiester bond hydrolysis, exonucleolytic	GO:0005634//nucleus	GO:0000175//3'-5'-exoribonuclease activity
HF23814	glutamate dehydrogenase 2	GO:0006520//cellular amino acid metabolic process; GO:0055114//oxidation-reduction process	-	GO:0016639//oxidoreductase activity, acting on the CH-NH2 group of donors, NAD or NADP as acceptor
HF23843	voltage-dependent t-type calcium channel subunit alpha-	-	GO:0009507//chloroplast	-
HF23850	Putative F-box protein At3g16210	-	-	-
HF23852	aminoacyl trna synthase complex-interacting multifunctional protein 1 isoform x1	-	GO:0005829//cytosol; GO:0009506//plasmodesma	GO:0000049//tRNA binding
HF23894	WEB family protein At2g40480	-	-	-
HF23908	probable sodium-coupled neutral amino acid transporter 6	GO:0003333//amino acid transmembrane transport	GO:0016021//integral component of membrane	GO:0015171//amino acid transmembrane transporter activity
HF23927	cytosolic endo-beta-n-acetylglucosaminidase isoform x2	-	GO:0005737//cytoplasm	GO:0033925//mannosyl-glycoprotein endo-beta-N-acetylglucosaminidase activity
HF23937	sorting and assembly machinery component 50 homolog	-	GO:0019867//outer membrane	-
HF23957	omega-3 fatty acid chloroplastic	GO:0006629//lipid metabolic process; GO:0055114//oxidation-reduction process	GO:0016021//integral component of membrane	GO:0016717//oxidoreductase activity, acting on paired donors, with oxidation of a pair of donors resulting in the reduction of molecular oxygen to two molecules of water
HF23961	flavonol synthase flavanone 3-hydroxylase-like	GO:0055114//oxidation-reduction process	-	GO:0005506//iron ion binding; GO:0051213//dioxygenase activity
HF23969	gdsl esterase lipase cprd49	-	GO:0048046//apoplast	GO:0016787//hydrolase activity
HF24000	udp-glycosyltransferase 76f1-like	GO:0008152//metabolic process	-	GO:0016758//transferase activity, transferring hexosyl groups
HF24031	18.5 kDa class I heat shock protein	-	-	-
HF24040	udp-glycosyltransferase 76f1-like	GO:0008152//metabolic process	-	GO:0016758//transferase activity, transferring hexosyl groups
HF24084	ribulose bisphosphate carboxylase oxygenase chloroplastic isoform x1	-	GO:0009570//chloroplast stroma	GO:0005524//ATP binding
HF24093	l-type lectin-domain containing receptor kinase -like	GO:0006468//protein phosphorylation; GO:0051726//regulation of cell cycle	GO:0005886//plasma membrane; GO:0016021//integral component of membrane	GO:0004693//cyclin-dependent protein serine/threonine kinase activity; GO:0005524//ATP binding; GO:0030246//carbohydrate binding
HF24094	uncharacterized protein loc103935661	-	-	GO:0003677//DNA binding; GO:0016740//transferase activity; GO:0046983//protein dimerization activity
HF24105	telomere repeat-binding protein 3-like	GO:0031627//telomeric loop formation	GO:0000783//nuclear telomere cap complex	GO:0003691//double-stranded telomeric DNA binding
HF24129	heat shock cognate 70 kda protein 2	GO:0055114//oxidation-reduction process	-	GO:0005524//ATP binding; GO:0032440//2-alkenal reductase [NAD(P)] activity
HF24162	actin-depolymerizing factor 1	GO:0030042//actin filament depolymerization	GO:0015629//actin cytoskeleton	GO:0003779//actin binding; GO:0046983//protein dimerization activity
HF24163	protein gar2-like	-	-	GO:0000166//nucleotide binding; GO:0003676//nucleic acid binding; GO:0008270//zinc ion binding
HF24164	F-box protein At2g39490	-	-	-
HF24236	leukotriene a-4 hydrolase homolog	GO:0006508//proteolysis; GO:0043171//peptide catabolic process	GO:0005829//cytosol; GO:0005886//plasma membrane	GO:0008270//zinc ion binding; GO:0042277//peptide binding; GO:0070006//metalloaminopeptidase activity
HF24248	sporulation protein rmd1	-	GO:0005739//mitochondrion; GO:0016021//integral component of membrane	-
HF24281	Beta-taxilin	-	-	-
HF24287	probable ubiquitin-conjugating enzyme e2 c	GO:0000209//protein polyubiquitination; GO:0030071//regulation of mitotic metaphase/anaphase transition; GO:0031145//anaphase-promoting complex-dependent proteasomal ubiquitin-dependent protein catabolic process	GO:0005634//nucleus; GO:0005737//cytoplasm	GO:0005524//ATP binding; GO:0016874//ligase activity; GO:0031625//ubiquitin protein ligase binding; GO:0061630//ubiquitin protein ligase activity
HF24288	rhomboid-like protein 19	GO:0006508//proteolysis; GO:0006890//retrograde vesicle-mediated transport, Golgi to ER	GO:0005794//Golgi apparatus; GO:0016021//integral component of membrane	GO:0004252//serine-type endopeptidase activity
HF24303	mrna-decapping enzyme subunit 2	GO:0000290//deadenylation-dependent decapping of nuclear-transcribed mRNA	GO:0005737//cytoplasm	GO:0003723//RNA binding; GO:0030145//manganese ion binding; GO:0050072//m7G(5')pppN diphosphatase activity
HF24426	chloride channel protein clc-c-like	GO:0006821//chloride transport; GO:1903959//regulation of anion transmembrane transport	GO:0016021//integral component of membrane	GO:0005247//voltage-gated chloride channel activity
HF24447	Putative GEM-like protein 8	-	-	-
HF24450	plastid division protein chloroplastic	GO:0010020//chloroplast fission	GO:0009507//chloroplast; GO:0009528//plastid inner membrane; GO:0016021//integral component of membrane	GO:0043621//protein self-association
HF24485	glutamate decarboxylase-like	GO:0006536//glutamate metabolic process	GO:0009506//plasmodesma	GO:0004351//glutamate decarboxylase activity; GO:0030170//pyridoxal phosphate binding
HF24486	Pentatricopeptide repeat-containing protein At1g73400, mitochondrial	-	-	-
HF24511	u-box domain-containing protein 21-like	GO:0016567//protein ubiquitination	-	GO:0004842//ubiquitin-protein transferase activity; GO:0016874//ligase activity
HF24515	potassium channel skor-like	GO:0071805//potassium ion transmembrane transport	GO:0016021//integral component of membrane	GO:0004622//lysophospholipase activity; GO:0005249//voltage-gated potassium channel activity
HF24528	protein tify 6b-like isoform x1	GO:0006950//response to stress; GO:0048583//regulation of response to stimulus; GO:0050794//regulation of cellular process	-	-
HF24552	uncharacterized gpi-anchored protein at4g28100	-	GO:0016021//integral component of membrane	-
HF24573	uncharacterized protein loc103950606	-	GO:0009507//chloroplast	-
HF24590	reticulon-like protein b9	-	GO:0016020//membrane	-
HF24611	F-box/ankyrin repeat protein SKIP35	-	-	-
HF24631	aluminum-activated malate transporter 9	GO:0071423//malate transmembrane transport	GO:0009705//plant-type vacuole membrane; GO:0016021//integral component of membrane	GO:0015140//malate transmembrane transporter activity
HF24655	atp-dependent clp protease adapter protein chloroplastic-like	GO:0006508//proteolysis; GO:0030163//protein catabolic process	-	GO:0008233//peptidase activity
HF24663	atp-dependent helicase nuclease subunit a isoform 1	-	GO:0016021//integral component of membrane	GO:0004386//helicase activity
HF24688	peptidyl-prolyl cis-trans isomerase cyp26- chloroplastic	GO:0000413//protein peptidyl-prolyl isomerization; GO:0006457//protein folding	GO:0009507//chloroplast	GO:0003755//peptidyl-prolyl cis-trans isomerase activity
HF24701	plant cysteine oxidase 3 isoform x1	GO:0009061//anaerobic respiration; GO:0018171//peptidyl-cysteine oxidation; GO:0070483//detection of hypoxia	-	GO:0016702//oxidoreductase activity, acting on single donors with incorporation of molecular oxygen, incorporation of two atoms of oxygen
HF24702	protein mis12 homolog	GO:0000070//mitotic sister chromatid segregation; GO:0034501//protein localization to kinetochore; GO:0051382//kinetochore assembly	GO:0000818//nuclear MIS12/MIND complex	-
HF24802	flavin-containing monooxygenase fmo gs-ox-like 9	GO:0055114//oxidation-reduction process	-	GO:0004499//N,N-dimethylaniline monooxygenase activity; GO:0050660//flavin adenine dinucleotide binding; GO:0050661//NADP binding
HF24908	uncharacterized calcium-binding protein at1g02270-like	GO:0090305//nucleic acid phosphodiester bond hydrolysis	GO:0005634//nucleus; GO:0016021//integral component of membrane	GO:0004519//endonuclease activity; GO:0004527//exonuclease activity; GO:0005509//calcium ion binding
HF24919	probable inactive purple acid phosphatase 29	-	-	GO:0016787//hydrolase activity
HF24922	3-phosphoinositide-dependent protein kinase 1	GO:0018105//peptidyl-serine phosphorylation; GO:0035556//intracellular signal transduction	GO:0005622//intracellular	GO:0004697//protein kinase C activity; GO:0005524//ATP binding
HF24941	uncharacterized protein ycf45	-	GO:0009507//chloroplast	GO:0005524//ATP binding
HF24945	probable lrr receptor-like serine threonine-protein kinase at3g47570	GO:0006468//protein phosphorylation	GO:0016021//integral component of membrane	GO:0004674//protein serine/threonine kinase activity; GO:0005524//ATP binding
HF24974	pumilio homolog 4 isoform x1	-	-	GO:0003729//mRNA binding
HF24975	OTU domain-containing protein DDB_G0284757	-	-	-
HF24978	atpase asna1 homolog	GO:0098655//cation transmembrane transport; GO:0098656//anion transmembrane transport	-	GO:0005524//ATP binding; GO:0008270//zinc ion binding; GO:0015446//arsenite-transmembrane transporting ATPase activity
HF24993	uncharacterized protein l484_012261	-	-	GO:0008270//zinc ion binding
HF25024	serine carboxypeptidase-like 27	GO:0051603//proteolysis involved in cellular protein catabolic process	GO:0005773//vacuole	GO:0004185//serine-type carboxypeptidase activity
HF25058	sporulation protein rmd1	-	GO:0005739//mitochondrion; GO:0016021//integral component of membrane	-
HF25078	Two-component response regulator-like PRR37	-	-	-
HF25089	macrophage erythroblast attacher	GO:0031124//mRNA 3'-end processing	-	-
HF25134	plant protein 1589 of uncharacterized protein function	GO:0032502//developmental process	GO:0009507//chloroplast	-
HF25136	probable sulfate transporter	GO:1902358//sulfate transmembrane transport	GO:0016021//integral component of membrane	GO:0008271//secondary active sulfate transmembrane transporter activity
HF25138	beta-hexosaminidase 1-like	GO:0005975//carbohydrate metabolic process	GO:0005773//vacuole; GO:0005829//cytosol; GO:0009505//plant-type cell wall	GO:0004563//beta-N-acetylhexosaminidase activity
HF25190	Dof zinc finger protein DOF3.6	-	-	-
HF25196	actin	-	-	GO:0005524//ATP binding
HF25239	protein phosphatase 2c 37-like	GO:0006470//protein dephosphorylation; GO:0009788//negative regulation of abscisic acid-activated signaling pathway; GO:0010119//regulation of stomatal movement; GO:0010360//negative regulation of anion channel activity	GO:0005634//nucleus; GO:0005829//cytosol	GO:0004722//protein serine/threonine phosphatase activity; GO:0019901//protein kinase binding; GO:0046872//metal ion binding
HF25240	probable methyltransferase pmt11	GO:0032259//methylation	GO:0016021//integral component of membrane	GO:0008168//methyltransferase activity
HF25248	protein yipf1 homolog	-	GO:0016021//integral component of membrane	-
HF25299	transcription factor myb86-like	-	-	GO:0003677//DNA binding
HF25522	probable inactive receptor kinase at5g58300	GO:0006468//protein phosphorylation; GO:2000605//positive regulation of secondary growth	GO:0005618//cell wall; GO:0005886//plasma membrane; GO:0016021//integral component of membrane	GO:0004672//protein kinase activity; GO:0005524//ATP binding
HF25525	ring finger and transmembrane domain-containing protein 1-like	-	GO:0016021//integral component of membrane	GO:0008270//zinc ion binding
HF25635	F-box protein At5g51380	-	-	-
HF25643	gtpase imap family member	-	GO:0044425//membrane part	GO:0003824//catalytic activity; GO:0097159//organic cyclic compound binding; GO:1901363//heterocyclic compound binding
HF25653	trehalose-phosphate phosphatase a	GO:0005992//trehalose biosynthetic process; GO:0016311//dephosphorylation	-	GO:0004805//trehalose-phosphatase activity
HF25682	hypersensitive-induced response protein 4	-	GO:0005774//vacuolar membrane; GO:0005794//Golgi apparatus; GO:0005886//plasma membrane; GO:0009506//plasmodesma	-
HF25717	receptor-like serine threonine-protein kinase at4g25390	GO:0006468//protein phosphorylation	-	GO:0004674//protein serine/threonine kinase activity; GO:0005524//ATP binding
HF25727	chloroplastic	GO:0005978//glycogen biosynthetic process; GO:0006006//glucose metabolic process; GO:0009590//detection of gravity; GO:0019252//starch biosynthetic process; GO:0019388//galactose catabolic process	GO:0005829//cytosol; GO:0009570//chloroplast stroma; GO:0009941//chloroplast envelope; GO:0010319//stromule; GO:0016021//integral component of membrane; GO:0048046//apoplast	GO:0000287//magnesium ion binding; GO:0004614//phosphoglucomutase activity
HF25732	mads-box protein soc1-like	GO:0006355//regulation of transcription, DNA-templated	GO:0005634//nucleus	GO:0003677//DNA binding; GO:0003700//transcription factor activity, sequence-specific DNA binding; GO:0046983//protein dimerization activity
HF25737	molybdenum cofactor sulfurase	-	-	GO:0003824//catalytic activity
HF25739	peptidoglycan-binding domain-containing protein	-	GO:0016021//integral component of membrane	-
HF25746	calcium-dependent protein kinase 26-like	GO:0009738//abscisic acid-activated signaling pathway; GO:0018105//peptidyl-serine phosphorylation; GO:0035556//intracellular signal transduction; GO:0046777//protein autophosphorylation	GO:0005634//nucleus; GO:0005737//cytoplasm; GO:0005886//plasma membrane	GO:0004683//calmodulin-dependent protein kinase activity; GO:0005516//calmodulin binding; GO:0005524//ATP binding; GO:0009931//calcium-dependent protein serine/threonine kinase activity
HF25770	dihydrodipicolinate reductase-like protein chloroplastic	GO:0009089//lysine biosynthetic process via diaminopimelate; GO:0019684//photosynthesis, light reaction; GO:0019877//diaminopimelate biosynthetic process; GO:0055114//oxidation-reduction process	GO:0009570//chloroplast stroma	GO:0008839//4-hydroxy-tetrahydrodipicolinate reductase
HF25791	3-hexulose-6-phosphate isomerase-like	GO:0005975//carbohydrate metabolic process; GO:0006002//fructose 6-phosphate metabolic process; GO:0006047//UDP-N-acetylglucosamine metabolic process	-	GO:0004360//glutamine-fructose-6-phosphate transaminase (isomerizing) activity; GO:0016853//isomerase activity; GO:0030246//carbohydrate binding
HF25816	(-)-germacrene d synthase-like	GO:0008152//metabolic process	-	GO:0000287//magnesium ion binding; GO:0010333//terpene synthase activity
HF25822	random slug protein 5 isoform x1	GO:0030001//metal ion transport	-	GO:0046872//metal ion binding
HF25879	septum site-determining protein mind chloroplastic	GO:0000918//barrier septum site selection; GO:0008152//metabolic process; GO:0010020//chloroplast fission	GO:0009570//chloroplast stroma; GO:0009941//chloroplast envelope	GO:0005524//ATP binding; GO:0030899//calcium-dependent ATPase activity; GO:0042803//protein homodimerization activity
HF25881	beta-carotene hydroxylase chloroplastic-like	GO:0006633//fatty acid biosynthetic process; GO:0055114//oxidation-reduction process	GO:0016021//integral component of membrane	GO:0005506//iron ion binding; GO:0016491//oxidoreductase activity
HF25898	trafficking protein particle complex subunit 1	GO:0006888//ER to Golgi vesicle-mediated transport; GO:0043547//positive regulation of GTPase activity	GO:0005829//cytosol; GO:0030008//TRAPP complex	GO:0017112//Rab guanyl-nucleotide exchange factor activity
HF25899	udp-glycosyltransferase 88a1-like	GO:0008152//metabolic process	GO:0005829//cytosol	GO:0080043//quercetin 3-O-glucosyltransferase activity; GO:0080044//quercetin 7-O-glucosyltransferase activity; GO:0080045//quercetin 3'-O-glucosyltransferase activity; GO:0080046//quercetin 4'-O-glucosyltransferase activity
HF25919	plastidial pyruvate kinase 2-like	GO:0006096//glycolytic process	-	GO:0000287//magnesium ion binding; GO:0004743//pyruvate kinase activity; GO:0016301//kinase activity; GO:0030955//potassium ion binding
HF25932	myosin ib heavy chain	-	GO:0016459//myosin complex	GO:0003774//motor activity
HF25933	ubiquitin-conjugating enzyme e2 10	-	-	GO:0005524//ATP binding; GO:0016874//ligase activity
HF25938	mitochondrial carrier protein mtm1	GO:0006810//transport	GO:0005739//mitochondrion; GO:0016021//integral component of membrane	GO:0016530//metallochaperone activity
HF25959	pp2a regulatory subunit tap46	GO:0009966//regulation of signal transduction; GO:0034047//regulation of protein phosphatase type 2A activity	GO:0005829//cytosol	GO:0051721//protein phosphatase 2A binding
HF25974	probable pectinesterase pectinesterase inhibitor 34	GO:0042545//cell wall modification; GO:0043086//negative regulation of catalytic activity; GO:0045490//pectin catabolic process	GO:0005618//cell wall; GO:0016021//integral component of membrane	GO:0030599//pectinesterase activity; GO:0045330//aspartyl esterase activity; GO:0046910//pectinesterase inhibitor activity
HF25980	histone-lysine n-methyltransferase atx4-like	GO:0032259//methylation	GO:0005634//nucleus; GO:0016020//membrane	GO:0008168//methyltransferase activity; GO:0008270//zinc ion binding
HF25982	s-adenosyl-l-methionine-dependent methyltransferase superfamily protein	-	-	GO:0016740//transferase activity
HF25986	splicing factor 3a subunit 3	GO:0000398//mRNA splicing, via spliceosome	GO:0005681//spliceosomal complex	GO:0003723//RNA binding; GO:0008270//zinc ion binding
HF25993	cyclic nucleotide-gated ion channel 1-like	GO:0006811//ion transport; GO:0055085//transmembrane transport	GO:0016020//membrane	-
HF26006	cyclic nucleotide-gated ion channel 1-like	GO:0006811//ion transport; GO:0055085//transmembrane transport	GO:0016020//membrane	-
HF26072	protein downy mildew resistance 6	GO:0009617//response to bacterium; GO:0009620//response to fungus; GO:0055114//oxidation-reduction process	-	GO:0046872//metal ion binding; GO:0051213//dioxygenase activity
HF26187	Calmodulin-binding transcription activator 4	-	-	-
HF26192	Putative squamosa promoter-binding-like protein 19	-	-	-
HF26193	nadh dehydrogenase subunit 4	GO:0042773//ATP synthesis coupled electron transport	GO:0005739//mitochondrion; GO:0016021//integral component of membrane	GO:0008137//NADH dehydrogenase (ubiquinone) activity
HF26221	serine threonine-protein kinase pbs1	GO:0002221//pattern recognition receptor signaling pathway; GO:0009816//defense response to bacterium, incompatible interaction; GO:0018108//peptidyl-tyrosine phosphorylation; GO:0046777//protein autophosphorylation	GO:0005886//plasma membrane	GO:0004674//protein serine/threonine kinase activity; GO:0004715//non-membrane spanning protein tyrosine kinase activity; GO:0005524//ATP binding
HF26224	bidirectional sugar transporter n3-like	GO:0010150//leaf senescence; GO:0015770//sucrose transport; GO:0071470//cellular response to osmotic stress	GO:0005887//integral component of plasma membrane	GO:0008515//sucrose transmembrane transporter activity
HF26239	gem-like protein 5	GO:0009793//embryo development ending in seed dormancy; GO:0010029//regulation of seed germination; GO:0098755//maintenance of seed dormancy by absisic acid	-	-
HF26264	adp-ribosylation factor gtpase-activating protein agd3	GO:0006468//protein phosphorylation; GO:0006897//endocytosis; GO:0009733//response to auxin; GO:0009965//leaf morphogenesis; GO:0010051//xylem and phloem pattern formation; GO:0010087//phloem or xylem histogenesis; GO:0043547//positive regulation of GTPase activity	GO:0005829//cytosol; GO:0005886//plasma membrane; GO:0016021//integral component of membrane; GO:0030140//trans-Golgi network transport vesicle	GO:0004672//protein kinase activity; GO:0005096//GTPase activator activity; GO:0005524//ATP binding; GO:0035091//phosphatidylinositol binding
HF26277	random slug protein 5-like	GO:0006810//transport	GO:0005622//intracellular	GO:0005215//transporter activity
HF26282	protein nrt1 ptr family	GO:0006857//oligopeptide transport	GO:0016021//integral component of membrane	GO:0005215//transporter activity
HF26283	e3 ubiquitin-protein ligase at3g02290-like	GO:0000209//protein polyubiquitination; GO:0042787//protein ubiquitination involved in ubiquitin-dependent protein catabolic process; GO:0043161//proteasome-mediated ubiquitin-dependent protein catabolic process	GO:0005634//nucleus; GO:0005737//cytoplasm	GO:0008270//zinc ion binding; GO:0061630//ubiquitin protein ligase activity
HF26287	Uncharacterized protein At2g17340	-	-	-
HF26288	Uncharacterized protein At2g17340	-	-	-
HF26336	60s ribosomal protein l19-2	GO:0006412//translation	GO:0022625//cytosolic large ribosomal subunit	GO:0003735//structural constituent of ribosome
HF26388	probable protein phosphatase 2c 13	GO:0006470//protein dephosphorylation	-	GO:0004722//protein serine/threonine phosphatase activity; GO:0046872//metal ion binding
HF26427	protein set-like	GO:0006414//translational elongation	GO:0005840//ribosome	GO:0003735//structural constituent of ribosome; GO:0003746//translation elongation factor activity; GO:0070181//small ribosomal subunit rRNA binding
HF26444	gpn-loop gtpase 1-like isoform x2	GO:0009793//embryo development ending in seed dormancy; GO:0051301//cell division	GO:0005874//microtubule	GO:0003924//GTPase activity; GO:0005524//ATP binding
HF26450	transcription factor bhlh147-like	-	-	GO:0046983//protein dimerization activity
HF26474	rgs domain-containing serine threonine-protein kinase a-like	GO:0000160//phosphorelay signal transduction system; GO:0000165//MAPK cascade; GO:0006355//regulation of transcription, DNA-templated	GO:0005622//intracellular	GO:0000155//phosphorelay sensor kinase activity; GO:0005524//ATP binding
HF26530	cobra-like protein 7	GO:0010215//cellulose microfibril organization; GO:0016049//cell growth	GO:0016021//integral component of membrane; GO:0031225//anchored component of membrane	-
HF26540	allergen mal d	GO:0006952//defense response; GO:0009607//response to biotic stimulus	-	-
HF26546	mal d	GO:0006952//defense response; GO:0009607//response to biotic stimulus	-	-
HF26582	protein gamete expressed 2	-	GO:0016021//integral component of membrane	-
HF26590	eukaryotic translation initiation factor 2 subunit gamma-like	GO:0001731//formation of translation preinitiation complex	GO:0005622//intracellular	GO:0003743//translation initiation factor activity; GO:0003924//GTPase activity; GO:0005525//GTP binding
HF26608	protein ralf-like 33	GO:0019722//calcium-mediated signaling	GO:0009506//plasmodesma	GO:0004871//signal transducer activity
HF26656	casp-like protein 1d1	-	GO:0005886//plasma membrane; GO:0016021//integral component of membrane	-
HF26659	probable serine threonine-protein kinase at1g54610	-	-	GO:0016301//kinase activity
HF26697	phosphate chloroplastic-like	GO:0006090//pyruvate metabolic process; GO:0016310//phosphorylation	-	GO:0005524//ATP binding; GO:0016301//kinase activity; GO:0046872//metal ion binding; GO:0050242//pyruvate, phosphate dikinase activity
HF26749	Putative RING-H2 finger protein ATL21B	-	-	-
HF26754	cell division control protein 2 homolog	GO:0006468//protein phosphorylation; GO:0051301//cell division	GO:0016021//integral component of membrane	GO:0004674//protein serine/threonine kinase activity; GO:0005524//ATP binding
HF26773	stress-induced receptor-like	-	-	GO:0005488//binding; GO:0016301//kinase activity
HF26780	farnesylcysteine lyase	GO:0008152//metabolic process; GO:0009987//cellular process; GO:0044699//single-organism process	-	-
HF26790	OTU domain-containing protein At3g57810	-	-	-
HF26799	uncharacterized protein tcm_043550	-	GO:0016020//membrane; GO:0044434//chloroplast part	-
HF26807	UPF0548 protein At2g17695	-	-	-
HF26828	glycosyltransferase family protein 64 protein c5	GO:0006024//glycosaminoglycan biosynthetic process; GO:0015012//heparan sulfate proteoglycan biosynthetic process	GO:0016021//integral component of membrane	GO:0016740//transferase activity
HF26841	ring-h2 finger protein atl52-like	GO:0044267//cellular protein metabolic process	GO:0016020//membrane	GO:0046872//metal ion binding
HF26847	serine acetyltransferase 5-like	GO:0006535//cysteine biosynthetic process from serine	GO:0005737//cytoplasm	GO:0009001//serine O-acetyltransferase activity
HF26854	Probable glutathione S-transferase	-	-	-
HF26873	xylulose 5-phosphate phosphate chloroplastic	GO:0015713//phosphoglycerate transport; GO:0034219//carbohydrate transmembrane transport; GO:0035436//triose phosphate transmembrane transport	GO:0009941//chloroplast envelope; GO:0016021//integral component of membrane	GO:0015120//phosphoglycerate transmembrane transporter activity; GO:0071917//triose-phosphate transmembrane transporter activity
HF26879	tubulin-folding cofactor a	GO:0007021//tubulin complex assembly; GO:0007023//post-chaperonin tubulin folding pathway	GO:0005829//cytosol	GO:0048487//beta-tubulin binding
HF26880	uncharacterized protein loc8282032 isoform x1	GO:0006508//proteolysis	-	GO:0008233//peptidase activity
HF26937	dynamin-related protein 1e	-	-	GO:0003924//GTPase activity; GO:0005525//GTP binding
HF26984	cyclin-u4-1	GO:0000079//regulation of cyclin-dependent protein serine/threonine kinase activity	-	GO:0016301//kinase activity; GO:0019901//protein kinase binding
HF27004	uncharacterized protein loc103420263	-	GO:0016020//membrane	-
HF27060	serine threonine-protein kinase d6pk	GO:0006468//protein phosphorylation; GO:0035556//intracellular signal transduction	GO:0005634//nucleus; GO:0005737//cytoplasm; GO:0005886//plasma membrane	GO:0004674//protein serine/threonine kinase activity; GO:0005524//ATP binding
HF27103	irk-interacting protein	-	GO:0005777//peroxisome; GO:0005856//cytoskeleton	-
HF27165	armadillo repeat-containing kinesin-like protein 2	GO:0007018//microtubule-based movement; GO:0008104//protein localization; GO:0030705//cytoskeleton-dependent intracellular transport; GO:0032886//regulation of microtubule-based process; GO:0048364//root development	GO:0005871//kinesin complex; GO:0005874//microtubule	GO:0005524//ATP binding; GO:0008017//microtubule binding; GO:0008574//ATP-dependent microtubule motor activity, plus-end-directed
HF27175	spastin	GO:0031122//cytoplasmic microtubule organization	GO:0005634//nucleus	GO:0005524//ATP binding; GO:0008568//microtubule-severing ATPase activity
HF27176	cytochrome p450 704c1-like	GO:0055114//oxidation-reduction process	GO:0016021//integral component of membrane	GO:0004497//monooxygenase activity; GO:0005506//iron ion binding; GO:0016705//oxidoreductase activity, acting on paired donors, with incorporation or reduction of molecular oxygen; GO:0020037//heme binding
HF27299	galactomannan galactosyltransferase 1-like	-	GO:0016021//integral component of membrane	GO:0016757//transferase activity, transferring glycosyl groups
HF27330	glucan endo- -beta-glucosidase 13	-	-	GO:0016798//hydrolase activity, acting on glycosyl bonds
HF27347	uncharacterized protein ycf36	-	GO:0016021//integral component of membrane	-
HF27392	probable 2-oxoglutarate-dependent dioxygenase at3g49630	GO:0009267//cellular response to starvation; GO:0055114//oxidation-reduction process	-	GO:0005506//iron ion binding; GO:0051213//dioxygenase activity
HF27408	histone-lysine n-methyltransferase clf-like isoform x1	GO:0009987//cellular process	-	-
HF27452	cdpk-related kinase 5-like	GO:0006468//protein phosphorylation	-	GO:0004674//protein serine/threonine kinase activity; GO:0005509//calcium ion binding; GO:0005524//ATP binding
HF27477	Probable disease resistance protein At5g66900	-	-	-
HF27668	dehydrin partial	GO:0006950//response to stress; GO:0009415//response to water	-	-
HF27682	beta-galactosidase 3	GO:0005975//carbohydrate metabolic process	GO:0005618//cell wall; GO:0005773//vacuole	GO:0004565//beta-galactosidase activity; GO:0030246//carbohydrate binding
HF27807	caffeic acid 3-o-methyltransferase-like	GO:0032259//methylation	-	GO:0008171//O-methyltransferase activity; GO:0046983//protein dimerization activity
HF27822	Probable glutathione S-transferase	-	-	-
HF27824	uncharacterized protein loc107430685 isoform x2	-	GO:0016020//membrane	-
HF27827	uncharacterized protein loc103490641	-	GO:0016021//integral component of membrane	-
HF27830	galactose oxidase	-	GO:0016021//integral component of membrane	-
HF27833	mitochondrial substrate carrier family protein b-like	GO:0006412//translation; GO:0055085//transmembrane transport	GO:0016021//integral component of membrane	GO:0003735//structural constituent of ribosome
HF27855	Tropinone reductase homolog	-	-	-
HF27868	l-type lectin-domain containing receptor kinase -like	GO:0006468//protein phosphorylation	GO:0016021//integral component of membrane	GO:0004674//protein serine/threonine kinase activity; GO:0005524//ATP binding; GO:0030246//carbohydrate binding
HF27870	l-type lectin-domain containing receptor kinase -like	GO:0006468//protein phosphorylation	GO:0016021//integral component of membrane	GO:0004674//protein serine/threonine kinase activity; GO:0005524//ATP binding; GO:0030246//carbohydrate binding
HF27879	protein srg1-like	GO:0055114//oxidation-reduction process	-	GO:0016491//oxidoreductase activity; GO:0046872//metal ion binding
HF27921	pectin acetylesterase 5-like	-	GO:0016021//integral component of membrane	GO:0016787//hydrolase activity
HF27994	flocculation protein flo11	GO:0030001//metal ion transport	-	GO:0046872//metal ion binding
HF28038	increased dna methylation 1 isoform x1	GO:0043966//histone H3 acetylation	-	GO:0005488//binding; GO:0016746//transferase activity, transferring acyl groups
HF28055	epidermis-specific secreted glycoprotein ep1-like	GO:0009735//response to cytokinin	GO:0005794//Golgi apparatus; GO:0005829//cytosol; GO:0005886//plasma membrane; GO:0009505//plant-type cell wall; GO:0009506//plasmodesma; GO:0048046//apoplast	GO:0030246//carbohydrate binding
HF28060	uroporphyrinogen decarboxylase chloroplastic isoform x1	GO:0006782//protoporphyrinogen IX biosynthetic process	GO:0005829//cytosol; GO:0009570//chloroplast stroma	GO:0004853//uroporphyrinogen decarboxylase activity
HF28081	dna polymerase delta subunit 3	GO:0006259//DNA metabolic process; GO:0034645//cellular macromolecule biosynthetic process	-	-
HF28102	Probable leucine-rich repeat receptor-like serine/threonine-protein kinase At3g14840	-	-	-
HF28104	Probable leucine-rich repeat receptor-like serine/threonine-protein kinase At3g14840	-	-	-
HF28109	Probable leucine-rich repeat receptor-like serine/threonine-protein kinase At3g14840	-	-	-
HF28117	alpha-amylase subtilisin inhibitor-like	GO:0010951//negative regulation of endopeptidase activity	-	GO:0004866//endopeptidase inhibitor activity
HF28140	protein srg1-like	GO:0055114//oxidation-reduction process	-	GO:0016491//oxidoreductase activity; GO:0046872//metal ion binding
HF28149	asparagine--trna cytoplasmic 1	GO:0006421//asparaginyl-tRNA aminoacylation	GO:0005737//cytoplasm	GO:0003676//nucleic acid binding; GO:0004816//asparagine-tRNA ligase activity; GO:0005524//ATP binding
HF28162	polycomb group protein embryonic flower 2-like isoform x1	GO:0050789//regulation of biological process	-	-
HF28165	werner syndrome-like exonuclease	GO:0006139//nucleobase-containing compound metabolic process	-	GO:0004527//exonuclease activity
HF28176	c2 domain-containing protein at1g53590-like isoform x1	-	GO:0016021//integral component of membrane	-
HF28180	guanylate-binding family protein isoform 2	-	GO:0016021//integral component of membrane	GO:0003924//GTPase activity; GO:0005525//GTP binding
HF28241	UPF0396 protein	-	-	-
HF28244	pre-mrna-splicing factor 18	GO:0000350//generation of catalytic spliceosome for second transesterification step; GO:0071048//nuclear retention of unspliced pre-mRNA at the site of transcription	GO:0005682//U5 snRNP; GO:0046540//U4/U6 x U5 tri-snRNP complex; GO:0071021//U2-type post-spliceosomal complex	GO:0000386//second spliceosomal transesterification activity
HF28251	cyclin-p3-1	GO:0000079//regulation of cyclin-dependent protein serine/threonine kinase activity	-	GO:0016301//kinase activity; GO:0019901//protein kinase binding
HF28265	Protein FANTASTIC FOUR 2	-	-	-
HF28270	dna repair helicase uvh6	GO:0009987//cellular process; GO:0050896//response to stimulus	-	GO:0016818//hydrolase activity, acting on acid anhydrides, in phosphorus-containing anhydrides; GO:0097159//organic cyclic compound binding; GO:1901363//heterocyclic compound binding
HF28286	uncharacterized isomerase bh0283-like	GO:0009058//biosynthetic process	-	GO:0003676//nucleic acid binding; GO:0003824//catalytic activity
HF28288	uncharacterized isomerase bh0283-like	GO:0009058//biosynthetic process	-	GO:0003676//nucleic acid binding; GO:0003824//catalytic activity
HF28302	aspartic proteinase-like protein 2	GO:0006508//proteolysis	GO:0016021//integral component of membrane	GO:0004190//aspartic-type endopeptidase activity
HF28307	elongation factor mitochondrial	GO:0006414//translational elongation	GO:0005618//cell wall; GO:0005739//mitochondrion	GO:0003746//translation elongation factor activity; GO:0003924//GTPase activity; GO:0005524//ATP binding; GO:0005525//GTP binding; GO:0008270//zinc ion binding; GO:0016779//nucleotidyltransferase activity; GO:0050897//cobalt ion binding
HF28316	uncharacterized protein loc103430198 isoform x2	-	GO:0016021//integral component of membrane	-
HF28323	sugar transporter erd6-like 7	GO:0006829//zinc II ion transport; GO:0015992//proton transport; GO:0046323//glucose import; GO:1904659//glucose transmembrane transport	GO:0005887//integral component of plasma membrane; GO:0009507//chloroplast; GO:0009705//plant-type vacuole membrane	GO:0005351//sugar:proton symporter activity; GO:0005355//glucose transmembrane transporter activity
HF28339	Histone H2AX	-	-	-
HF28355	tubby-like f-box protein 3	GO:0061512//protein localization to cilium	GO:0005929//cilium	GO:0035091//phosphatidylinositol binding
HF28368	OTU domain-containing protein 6B	-	-	-
HF28376	peptide chain release factor chloroplastic	GO:0006415//translational termination; GO:0009658//chloroplast organization; GO:0010027//thylakoid membrane organization; GO:0032544//plastid translation	GO:0009507//chloroplast	GO:0016149//translation release factor activity, codon specific; GO:0043022//ribosome binding
HF28392	dephospho- kinase	GO:0015937//coenzyme A biosynthetic process; GO:0016310//phosphorylation	GO:0016021//integral component of membrane	GO:0004140//dephospho-CoA kinase activity; GO:0005524//ATP binding
HF28407	alkylated dna repair protein alkb homolog 8	GO:0055114//oxidation-reduction process	-	GO:0016491//oxidoreductase activity
HF28408	Stress-related protein	-	-	-
HF28409	Translocase of chloroplast 159, chloroplastic	-	-	-
HF28422	ethylene-responsive transcription factor erf073-like	GO:0006355//regulation of transcription, DNA-templated	GO:0005634//nucleus	GO:0003677//DNA binding; GO:0003700//transcription factor activity, sequence-specific DNA binding
HF28424	gtp diphosphokinase chloroplastic	GO:0015969//guanosine tetraphosphate metabolic process; GO:0042594//response to starvation	GO:0009507//chloroplast	GO:0008728//GTP diphosphokinase activity; GO:0008893//guanosine-3',5'-bis(diphosphate) 3'-diphosphatase activity; GO:0016597//amino acid binding
HF28448	pentatricopeptide repeat-containing protein at3g62890	-	-	GO:0008270//zinc ion binding
HF28459	universal stress protein a-like protein	GO:0006950//response to stress	-	GO:0016787//hydrolase activity
HF28480	probable e3 ubiquitin-protein ligase bah1-like 1	GO:0009626//plant-type hypersensitive response; GO:0009627//systemic acquired resistance; GO:0009697//salicylic acid biosynthetic process; GO:0010167//response to nitrate; GO:0010337//regulation of salicylic acid metabolic process; GO:0016567//protein ubiquitination; GO:0042742//defense response to bacterium; GO:0043161//proteasome-mediated ubiquitin-dependent protein catabolic process; GO:008002…	GO:0005634//nucleus; GO:0005886//plasma membrane	GO:0008270//zinc ion binding; GO:0016874//ligase activity; GO:0061630//ubiquitin protein ligase activity
HF28482	fumarate hydratase mitochondrial	GO:0006099//tricarboxylic acid cycle; GO:0006106//fumarate metabolic process; GO:0006108//malate metabolic process; GO:0051262//protein tetramerization	GO:0005739//mitochondrion; GO:0005829//cytosol; GO:0045239//tricarboxylic acid cycle enzyme complex	GO:0004333//fumarate hydratase activity
HF28514	universal stress protein a-like protein	GO:0006950//response to stress	GO:0005773//vacuole	GO:0016787//hydrolase activity
HF28572	cysteine--trna cytoplasmic-like	GO:0006423//cysteinyl-tRNA aminoacylation	-	GO:0004817//cysteine-tRNA ligase activity; GO:0005524//ATP binding
HF28629	anoctamin-like protein at1g73020 isoform x1	-	GO:0016021//integral component of membrane	-
HF28645	Uncharacterized protein At1g51745	-	-	-
HF28881	protein phr1-like 1-like isoform x1	GO:0006351//transcription, DNA-templated	-	-
HF28945	ccaat enhancer-binding protein zeta	GO:0010197//polar nucleus fusion	GO:0005730//nucleolus	-
HF28946	17.4 kDa class III heat shock protein	-	-	-
HF28952	Chaperone protein DnaJ	-	-	-
HF29046	at1g06530-like partial	-	GO:0016021//integral component of membrane	-
HF29077	gdsl esterase lipase at4g10955-like	GO:0006629//lipid metabolic process	-	GO:0016787//hydrolase activity
HF29080	protein vacuoleless1	GO:0006886//intracellular protein transport; GO:0016197//endosomal transport; GO:0032889//regulation of vacuole fusion, non-autophagic; GO:0035542//regulation of SNARE complex assembly; GO:0045992//negative regulation of embryonic development; GO:0051469//vesicle fusion with vacuole	GO:0005765//lysosomal membrane; GO:0005768//endosome; GO:0009705//plant-type vacuole membrane; GO:0030897//HOPS complex	GO:0003779//actin binding
HF29103	reticulon-like protein b8	-	GO:0005789//endoplasmic reticulum membrane; GO:0016021//integral component of membrane	GO:0016740//transferase activity
HF29105	transcription factor pif4-like	-	-	GO:0046983//protein dimerization activity
HF29116	oxygen-dependent coproporphyrinogen-iii chloroplastic	GO:0006782//protoporphyrinogen IX biosynthetic process; GO:0015995//chlorophyll biosynthetic process; GO:0055114//oxidation-reduction process	GO:0009507//chloroplast	GO:0004109//coproporphyrinogen oxidase activity; GO:0042803//protein homodimerization activity
HF29126	kda proline-rich	-	-	GO:0005199//structural constituent of cell wall
HF29140	probable protein s-acyltransferase 19	-	GO:0016021//integral component of membrane	GO:0008270//zinc ion binding; GO:0019706//protein-cysteine S-palmitoyltransferase activity
HF29161	7-deoxyloganetin glucosyltransferase-like	-	-	GO:0003676//nucleic acid binding; GO:0003916//DNA topoisomerase activity; GO:0046872//metal ion binding
HF29172	endoplasmic reticulum-golgi intermediate compartment protein 3-like	-	GO:0005783//endoplasmic reticulum; GO:0016021//integral component of membrane	-
HF29173	vacuolar protein sorting-associated protein 53 a isoform x1	GO:0042147//retrograde transport, endosome to Golgi	GO:0000938//GARP complex; GO:0005829//cytosol	-
HF29259	nuclear pore complex protein nup133	GO:0000972//transcription-dependent tethering of RNA polymerase II gene DNA at nuclear periphery; GO:0006325//chromatin organization; GO:0006355//regulation of transcription, DNA-templated; GO:0006405//RNA export from nucleus; GO:0006606//protein import into nucleus; GO:0031081//nuclear pore distribution	GO:0000777//condensed chromosome kinetochore; GO:0031080//nuclear pore outer ring	GO:0005487//nucleocytoplasmic transporter activity; GO:0017056//structural constituent of nuclear pore
HF29286	rho gdp-dissociation inhibitor 1	GO:0050790//regulation of catalytic activity	GO:0005737//cytoplasm	GO:0005094//Rho GDP-dissociation inhibitor activity
HF29288	BTB/POZ domain-containing protein At2g04740	-	-	-
HF29289	tbc1 domain family member 2a	GO:0006508//proteolysis	-	GO:0036459//ubiquitinyl hydrolase activity
HF29341	glycine-rich rna-binding protein mitochondrial	-	-	GO:0000166//nucleotide binding; GO:0003676//nucleic acid binding
HF29411	syntaxin-132-like isoform x1	GO:0006886//intracellular protein transport; GO:0006887//exocytosis; GO:0006906//vesicle fusion; GO:0048278//vesicle docking	GO:0005886//plasma membrane; GO:0012505//endomembrane system; GO:0016021//integral component of membrane; GO:0031201//SNARE complex	GO:0000149//SNARE binding; GO:0005484//SNAP receptor activity
HF29432	probable terpene synthase 9	GO:0008152//metabolic process	-	GO:0000287//magnesium ion binding; GO:0010333//terpene synthase activity; GO:0034007//S-linalool synthase activity
HF29505	uncharacterized protein partial	-	GO:0016021//integral component of membrane	-
HF29510	Probable leucine-rich repeat receptor-like protein kinase At1g35710	-	-	-
HF29517	protein ultrapetala 1-like	-	GO:0005634//nucleus; GO:0005829//cytosol	GO:0003677//DNA binding
HF29534	probable protein phosphatase 2c 52	GO:0006470//protein dephosphorylation	-	GO:0004722//protein serine/threonine phosphatase activity
HF29545	LOB domain-containing protein 41	-	-	-
HF29596	protein rough sheath 2 homolog	-	-	GO:0003677//DNA binding
HF29603	probable transmembrane ascorbate ferrireductase 2	GO:0055114//oxidation-reduction process	GO:0016021//integral component of membrane	GO:0016491//oxidoreductase activity
HF29627	proline dehydrogenase mitochondrial-like	GO:0006562//proline catabolic process; GO:0055114//oxidation-reduction process	-	GO:0004657//proline dehydrogenase activity
HF29633	nucleoporin gle1 isoform x1	GO:0009987//cellular process; GO:0042254//ribosome biogenesis	GO:0043234//protein complex; GO:0044428//nuclear part	-
HF29637	protein nsp-interacting kinase 1	GO:0018108//peptidyl-tyrosine phosphorylation; GO:0055114//oxidation-reduction process	GO:0016021//integral component of membrane	GO:0004674//protein serine/threonine kinase activity; GO:0004714//transmembrane receptor protein tyrosine kinase activity; GO:0005524//ATP binding; GO:0032440//2-alkenal reductase [NAD(P)] activity
HF29639	insulin-degrading enzyme	GO:0006508//proteolysis	-	GO:0004222//metalloendopeptidase activity; GO:0046872//metal ion binding
HF29655	Biogenesis of lysosome-related organelles complex 1 subunit 2	-	-	-
HF29671	RCC1 and BTB domain-containing protein 1	-	-	-
HF29719	probable sodium metabolite cotransporter chloroplastic	GO:1903825//organic acid transmembrane transport	GO:0005887//integral component of plasma membrane; GO:0009941//chloroplast envelope	GO:0005342//organic acid transmembrane transporter activity
HF29728	uncharacterized protein tcm_002679	-	-	GO:0004386//helicase activity
HF29774	quinone-oxidoreductase chloroplastic	GO:0055114//oxidation-reduction process	GO:0005773//vacuole; GO:0005886//plasma membrane; GO:0009535//chloroplast thylakoid membrane; GO:0009941//chloroplast envelope	GO:0008270//zinc ion binding; GO:0016491//oxidoreductase activity
HF29852	desumoylating isopeptidase 1-like	-	GO:0005634//nucleus; GO:0005737//cytoplasm	-
HF29901	26s proteasome regulatory subunit 4 homolog a	GO:0030163//protein catabolic process	GO:0000502//proteasome complex; GO:0005737//cytoplasm	GO:0005524//ATP binding; GO:0016787//hydrolase activity
HF29942	tyrosine decarboxylase 1	GO:0006520//cellular amino acid metabolic process	-	GO:0004058//aromatic-L-amino-acid decarboxylase activity; GO:0016740//transferase activity; GO:0030170//pyridoxal phosphate binding
HF29995	long-chain-alcohol oxidase fao2-like	GO:0055114//oxidation-reduction process	GO:0016021//integral component of membrane	GO:0046577//long-chain-alcohol oxidase activity; GO:0050660//flavin adenine dinucleotide binding
HF30024	50s ribosomal protein chloroplastic	GO:0042254//ribosome biogenesis	GO:0005840//ribosome	-
HF30052	transcription factor bhlh155-like	GO:0006355//regulation of transcription, DNA-templated; GO:0006468//protein phosphorylation; GO:0035556//intracellular signal transduction	GO:0005829//cytosol	GO:0004674//protein serine/threonine kinase activity; GO:0046983//protein dimerization activity
HF30136	MACPF domain-containing protein At4g24290	-	-	-
HF30146	deoxyribonuclease tatdn3-a	-	GO:0016021//integral component of membrane	GO:0016788//hydrolase activity, acting on ester bonds
HF30159	Poly(ADP-ribose) glycohydrolase 1	-	-	-
HF30179	2-alkenal reductase (nadp(+)-dependent)-like	GO:0055114//oxidation-reduction process	-	GO:0008270//zinc ion binding; GO:0016491//oxidoreductase activity
HF30208	eukaryotic translation initiation factor-like	GO:0006413//translational initiation	-	GO:0003743//translation initiation factor activity
HF30262	cysteine-rich receptor-like protein kinase 19	GO:0005975//carbohydrate metabolic process; GO:0006032//chitin catabolic process; GO:0006468//protein phosphorylation; GO:0006952//defense response	GO:0005886//plasma membrane; GO:0009506//plasmodesma; GO:0016021//integral component of membrane	GO:0004568//chitinase activity; GO:0004674//protein serine/threonine kinase activity; GO:0005524//ATP binding
HF30272	thiamine biosynthesis oxidoreductase	GO:0008152//metabolic process; GO:0009987//cellular process	-	GO:0003824//catalytic activity; GO:0097159//organic cyclic compound binding; GO:1901363//heterocyclic compound binding
HF30282	uncharacterized protein loc103949129	-	-	GO:0003676//nucleic acid binding
HF30344	monogalactosyldiacylglycerol synthase chloroplastic-like	GO:0009247//glycolipid biosynthetic process	-	GO:0016758//transferase activity, transferring hexosyl groups
HF30350	bifunctional purple acid phosphatase 26	GO:0016311//dephosphorylation	GO:0016021//integral component of membrane	GO:0003993//acid phosphatase activity; GO:0046872//metal ion binding
HF30354	calmodulin-binding receptor-like cytoplasmic kinase 3	GO:0006468//protein phosphorylation	-	GO:0004674//protein serine/threonine kinase activity; GO:0005524//ATP binding
HF30355	probable sucrose-phosphate synthase 1	GO:0005985//sucrose metabolic process	GO:0044464//cell part	GO:0035251//UDP-glucosyltransferase activity
HF30393	beta- -mannosyl-glycoprotein 4-beta-n-acetylglucosaminyltransferase	GO:0006487//protein N-linked glycosylation	GO:0016021//integral component of membrane	GO:0003830//beta-1,4-mannosylglycoprotein 4-beta-N-acetylglucosaminyltransferase activity
HF30397	actin-related protein 6	GO:0006338//chromatin remodeling; GO:0006355//regulation of transcription, DNA-templated; GO:0008283//cell proliferation; GO:0009266//response to temperature stimulus; GO:0009910//negative regulation of flower development	GO:0005634//nucleus	-
HF30402	uncharacterized protein isoform 1	-	GO:0031224//intrinsic component of membrane; GO:0044464//cell part	GO:0009055//electron carrier activity
HF30422	peroxidase 25	GO:0006979//response to oxidative stress; GO:0009664//plant-type cell wall organization; GO:0042744//hydrogen peroxide catabolic process; GO:0055114//oxidation-reduction process	GO:0005576//extracellular region; GO:0009505//plant-type cell wall	GO:0004601//peroxidase activity; GO:0020037//heme binding; GO:0046872//metal ion binding
HF30439	ribosome biogenesis regulatory protein homolog	GO:0042254//ribosome biogenesis	GO:0005634//nucleus	-
HF30525	pxmp2 4 family protein 2	-	GO:0016021//integral component of membrane	-
HF30542	Probable ubiquitin-conjugating enzyme E2 37	-	-	-
HF30564	coatomer subunit beta -3-like	GO:0006886//intracellular protein transport; GO:0016192//vesicle-mediated transport	GO:0030117//membrane coat	GO:0005198//structural molecule activity
HF30579	cyclin-dependent kinase f-1-like	GO:0006468//protein phosphorylation; GO:0010078//maintenance of root meristem identity; GO:0051301//cell division	GO:0005634//nucleus; GO:0005829//cytosol	GO:0004674//protein serine/threonine kinase activity; GO:0005524//ATP binding
HF30589	elongation factor ts	GO:0070125//mitochondrial translational elongation	GO:0005759//mitochondrial matrix	GO:0003746//translation elongation factor activity
HF30599	probable glycosyltransferase at3g07620	-	GO:0016021//integral component of membrane	-
HF30615	e3 ubiquitin-protein ligase ring1-like	GO:0044267//cellular protein metabolic process	-	-
HF30618	protein phosphatase 2c 56-like	GO:0006470//protein dephosphorylation	-	GO:0004722//protein serine/threonine phosphatase activity; GO:0046872//metal ion binding
HF30625	mitochondrial import inner membrane translocase subunit tim17-2-like	GO:0030150//protein import into mitochondrial matrix	GO:0005744//mitochondrial inner membrane presequence translocase complex; GO:0031305//integral component of mitochondrial inner membrane	GO:0015266//protein channel activity; GO:0015450//P-P-bond-hydrolysis-driven protein transmembrane transporter activity
HF30628	receptor-like protein kinase hsl1	GO:0006468//protein phosphorylation	GO:0016021//integral component of membrane	GO:0004674//protein serine/threonine kinase activity; GO:0005524//ATP binding
HF30629	hexokinase-1-like	GO:0001678//cellular glucose homeostasis; GO:0006096//glycolytic process; GO:0046835//carbohydrate phosphorylation; GO:0051156//glucose 6-phosphate metabolic process	GO:0005829//cytosol	GO:0004340//glucokinase activity; GO:0005524//ATP binding; GO:0005536//glucose binding; GO:0008865//fructokinase activity; GO:0019158//mannokinase activity
HF30657	mitogen-activated protein kinase kinase 6	GO:0000187//activation of MAPK activity; GO:0007112//male meiosis cytokinesis; GO:0010311//lateral root formation	GO:0009524//phragmoplast	GO:0004674//protein serine/threonine kinase activity; GO:0004708//MAP kinase kinase activity; GO:0005524//ATP binding
HF30665	dual specificity protein phosphatase dsp8	GO:0035335//peptidyl-tyrosine dephosphorylation	-	GO:0004439//phosphatidylinositol-4,5-bisphosphate 5-phosphatase activity; GO:0004725//protein tyrosine phosphatase activity; GO:0008138//protein tyrosine/serine/threonine phosphatase activity
HF30673	zinc finger ccch domain-containing protein 20	-	-	GO:0046872//metal ion binding
HF30692	pentatricopeptide repeat-containing protein mitochondrial-like	-	-	GO:0008270//zinc ion binding
HF30693	inorganic pyrophosphatase 3	GO:0016311//dephosphorylation	-	GO:0052731//phosphocholine phosphatase activity; GO:0052732//phosphoethanolamine phosphatase activity
HF30757	pre-mrna cleavage factor im 25 kda subunit 1-like	GO:0006378//mRNA polyadenylation	GO:0005849//mRNA cleavage factor complex	GO:0003729//mRNA binding; GO:0016787//hydrolase activity
HF30773	ring-h2 finger protein atl16-like	-	GO:0016021//integral component of membrane	GO:0008270//zinc ion binding
HF30826	protein tify 10a	GO:0006950//response to stress; GO:0048583//regulation of response to stimulus; GO:0050794//regulation of cellular process	-	-
HF30860	probable e3 ubiquitin-protein ligase rnf217	-	-	GO:0003824//catalytic activity; GO:0046872//metal ion binding
HF31749	rna-binding protein 24-a-like isoform x1	-	-	GO:0000166//nucleotide binding; GO:0003676//nucleic acid binding
HF31788	Protein ROS1	-	-	-
HF31818	protein dmr6-like oxygenase 1-like	GO:0055114//oxidation-reduction process	-	GO:0045431//flavonol synthase activity; GO:0046872//metal ion binding
HF31880	serine carboxypeptidase-like 42	GO:0051603//proteolysis involved in cellular protein catabolic process	GO:0016021//integral component of membrane	GO:0004185//serine-type carboxypeptidase activity
HF31890	gdp-mannose transporter gonst1-like	GO:0008643//carbohydrate transport; GO:1990570//GDP-mannose transmembrane transport	GO:0005794//Golgi apparatus; GO:0016021//integral component of membrane	GO:0005458//GDP-mannose transmembrane transporter activity
HF31902	probable atp-dependent rna helicase dhx37	GO:0006396//RNA processing	GO:0005634//nucleus; GO:0005737//cytoplasm	GO:0000166//nucleotide binding; GO:0004004//ATP-dependent RNA helicase activity; GO:0044822//poly(A) RNA binding
HF31915	TMV resistance protein N	-	-	-
HF31945	tmv resistance protein n-like	GO:0006952//defense response; GO:0007165//signal transduction	-	GO:0043531//ADP binding
HF31946	tho complex subunit 7a-like	GO:0010467//gene expression	GO:0044446//intracellular organelle part	-
HF31958	Trihelix transcription factor GT-2	-	-	-
HF31992	abc transporter b family member 11-like	GO:0055085//transmembrane transport	GO:0016021//integral component of membrane	GO:0000166//nucleotide binding; GO:0042626//ATPase activity, coupled to transmembrane movement of substances
HF31994	two-pore potassium channel 5-like	GO:0071805//potassium ion transmembrane transport	GO:0009705//plant-type vacuole membrane; GO:0016021//integral component of membrane	GO:0005267//potassium channel activity
HF32015	auxin efflux carrier family protein isoform 1	GO:0055085//transmembrane transport	GO:0016021//integral component of membrane	-
HF32030	probable protein phosphatase 2c 49	GO:0006470//protein dephosphorylation	-	GO:0004722//protein serine/threonine phosphatase activity; GO:0046872//metal ion binding
HF32053	ribonucleases p mrp protein subunit pop1 isoform x1	GO:0001682//tRNA 5'-leader removal; GO:0006364//rRNA processing; GO:0090502//RNA phosphodiester bond hydrolysis, endonucleolytic	GO:0030529//ribonucleoprotein complex; GO:1902494//catalytic complex	GO:0004526//ribonuclease P activity
HF32071	tmv resistance protein n-like	GO:0006952//defense response; GO:0007165//signal transduction	-	GO:0043531//ADP binding
HF32084	dead-box atp-dependent rna helicase 24	-	-	GO:0004386//helicase activity; GO:0097159//organic cyclic compound binding; GO:1901363//heterocyclic compound binding
HF32095	dead-box atp-dependent rna helicase 24	GO:0010501//RNA secondary structure unwinding	-	GO:0003676//nucleic acid binding; GO:0004004//ATP-dependent RNA helicase activity; GO:0005524//ATP binding
HF32110	notchless protein homolog	GO:0042254//ribosome biogenesis	GO:0005730//nucleolus	-
HF32112	butyrate-- ligase peroxisomal-like	GO:0008152//metabolic process	-	GO:0016874//ligase activity
HF32116	sucrose synthase 5-like	GO:0005985//sucrose metabolic process; GO:0080165//callose deposition in phloem sieve plate	GO:0005618//cell wall; GO:0016021//integral component of membrane	GO:0016157//sucrose synthase activity
HF32153	cox assembly mitochondrial protein 2 homolog isoform x2	-	GO:0005739//mitochondrion	-
HF32154	aspartic proteinase pcs1	GO:0006508//proteolysis; GO:0030163//protein catabolic process	-	GO:0004190//aspartic-type endopeptidase activity
HF32171	probable lrr receptor-like serine threonine-protein kinase at1g05700	GO:0006468//protein phosphorylation	GO:0016021//integral component of membrane	GO:0004674//protein serine/threonine kinase activity; GO:0005524//ATP binding
HF32186	photosynthetic ndh subunit of subcomplex b chloroplastic	GO:0005975//carbohydrate metabolic process	-	GO:0003824//catalytic activity; GO:0030246//carbohydrate binding
HF32196	nuclear poly polymerase 1 isoform x1	GO:0006378//mRNA polyadenylation; GO:0009908//flower development; GO:0048519//negative regulation of biological process; GO:0048827//phyllome development	GO:0005634//nucleus	GO:0004652//polynucleotide adenylyltransferase activity
HF32204	zinc finger protein 4-like	-	-	GO:0046872//metal ion binding
HF32241	probable calcium-binding protein cml23	-	-	GO:0005509//calcium ion binding
HF32271	methyltransferase-like protein 10	GO:0018022//peptidyl-lysine methylation	GO:0005634//nucleus; GO:0005829//cytosol	GO:0016279//protein-lysine N-methyltransferase activity
HF32307	probable receptor-like protein kinase at1g67000	GO:0006468//protein phosphorylation	-	GO:0004674//protein serine/threonine kinase activity; GO:0005524//ATP binding; GO:0030247//polysaccharide binding
HF32308	probable serine threonine-protein kinase at1g18390	GO:0006468//protein phosphorylation	GO:0016021//integral component of membrane	GO:0004674//protein serine/threonine kinase activity; GO:0005524//ATP binding
HF32325	chloroplastic group iib intron splicing facilitator crs2- chloroplastic-like isoform x1	GO:0032543//mitochondrial translation	GO:0005739//mitochondrion	GO:0004045//aminoacyl-tRNA hydrolase activity
HF32351	riboflavin synthase-like	GO:0009231//riboflavin biosynthetic process; GO:0055114//oxidation-reduction process	GO:0009507//chloroplast	GO:0004746//riboflavin synthase activity; GO:0016491//oxidoreductase activity
HF32352	phosphomevalonate kinase-like	GO:0016310//phosphorylation	-	GO:0004631//phosphomevalonate kinase activity; GO:0005524//ATP binding
HF32409	transcription factor voz1	GO:0006950//response to stress; GO:0009628//response to abiotic stimulus	-	-
HF32411	gtp-binding protein homolog	GO:0006414//translational elongation	GO:0005622//intracellular	GO:0003746//translation elongation factor activity; GO:0003924//GTPase activity; GO:0005525//GTP binding
HF32431	ketol-acid chloroplastic	GO:0009097//isoleucine biosynthetic process; GO:0009099//valine biosynthetic process; GO:0055114//oxidation-reduction process	GO:0005618//cell wall; GO:0005739//mitochondrion; GO:0009570//chloroplast stroma; GO:0009941//chloroplast envelope; GO:0048046//apoplast	GO:0004455//ketol-acid reductoisomerase activity; GO:0005507//copper ion binding; GO:0016853//isomerase activity
HF32520	uncharacterized protein loc103406475	GO:0031047//gene silencing by RNA	GO:0016021//integral component of membrane	-
HF32819	eukaryotic isoform 2	-	-	GO:0003723//RNA binding
HF32824	photosynthetic ndh subunit of subcomplex b chloroplastic isoform x1	GO:0009773//photosynthetic electron transport in photosystem I	GO:0009535//chloroplast thylakoid membrane; GO:0010598//NAD(P)H dehydrogenase complex (plastoquinone)	GO:0009055//electron carrier activity; GO:0046872//metal ion binding; GO:0051536//iron-sulfur cluster binding
HF32911	GEM-like protein 5	-	-	-
HF32947	squamosa promoter-binding-like protein 13a isoform x3	-	GO:0005634//nucleus	GO:0003677//DNA binding
HF32953	uncharacterized protein loc103411120	-	GO:0016021//integral component of membrane	-
HF32991	transcription termination factor chloroplastic-like	GO:0006355//regulation of transcription, DNA-templated	GO:0005739//mitochondrion	GO:0003690//double-stranded DNA binding
HF33017	uncharacterized protein loc103411136	-	GO:0016021//integral component of membrane	GO:0016779//nucleotidyltransferase activity
HF33038	pre-rrna-processing protein esf2	GO:0000447//endonucleolytic cleavage in ITS1 to separate SSU-rRNA from 5.8S rRNA and LSU-rRNA from tricistronic rRNA transcript (SSU-rRNA, 5.8S rRNA, LSU-rRNA); GO:0000472//endonucleolytic cleavage to generate mature 5'-end of SSU-rRNA from (SSU-rRNA, 5.8S rRNA, LSU-rRNA); GO:0000480//endonucleolytic cleavage in 5'-ETS of tricistronic rRNA transcript (SSU-rRNA, 5.8S rRNA, LSU-rRNA); GO:0034462//s…	GO:0005730//nucleolus; GO:0016021//integral component of membrane	GO:0000166//nucleotide binding; GO:0003723//RNA binding
HF33049	elongation factor chloroplastic-like	GO:0070125//mitochondrial translational elongation	GO:0005739//mitochondrion	GO:0003746//translation elongation factor activity; GO:0003924//GTPase activity; GO:0005525//GTP binding
HF33052	3-oxoacyl-	GO:0006633//fatty acid biosynthetic process	GO:0009570//chloroplast stroma	GO:0004315//3-oxoacyl-[acyl-carrier-protein] synthase activity; GO:0033818//beta-ketoacyl-acyl-carrier-protein synthase III activity
HF33070	bpi lbp family protein at1g04970 isoform x1	-	GO:0005615//extracellular space; GO:0005774//vacuolar membrane	GO:0008289//lipid binding
HF33088	altered inheritance of mitochondria protein 32	-	GO:0016021//integral component of membrane	-
HF33089	protein kinase pvpk-1	GO:0006468//protein phosphorylation	-	GO:0004672//protein kinase activity; GO:0005524//ATP binding
HF33092	glycosylphosphatidylinositol anchor attachment 1 protein	GO:0016255//attachment of GPI anchor to protein	GO:0042765//GPI-anchor transamidase complex	-
HF33093	bromodomain-containing isoform 1	-	GO:0016020//membrane	-
HF33104	WD repeat-containing protein 82	-	-	-
HF33108	uncharacterized protein loc105641402 isoform x1	-	GO:0016020//membrane	GO:0008375//acetylglucosaminyltransferase activity
HF33148	homeobox-leucine zipper protein hat5	GO:0009965//leaf morphogenesis; GO:0045893//positive regulation of transcription, DNA-templated	GO:0005634//nucleus	GO:0003700//transcription factor activity, sequence-specific DNA binding; GO:0042803//protein homodimerization activity; GO:0043565//sequence-specific DNA binding
HF33155	potassium transporter 8-like	GO:0071805//potassium ion transmembrane transport	GO:0016021//integral component of membrane	GO:0015079//potassium ion transmembrane transporter activity
HF33158	ring-h2 finger protein atl46-like	GO:0016567//protein ubiquitination; GO:0043161//proteasome-mediated ubiquitin-dependent protein catabolic process	GO:0016021//integral component of membrane	GO:0008270//zinc ion binding; GO:0061630//ubiquitin protein ligase activity
HF33165	uncharacterized protein loc107892304	-	GO:0016021//integral component of membrane	GO:0016874//ligase activity
HF33201	rrna methyltransferase	-	-	GO:0016740//transferase activity
HF33250	3-dehydroquinate synthase homolog isoform x1	GO:0009073//aromatic amino acid family biosynthetic process; GO:0055114//oxidation-reduction process	-	GO:0003856//3-dehydroquinate synthase activity; GO:0016491//oxidoreductase activity
HF33257	abc transporter b family member 19	GO:0009605//response to external stimulus; GO:0009639//response to red or far red light; GO:0009733//response to auxin; GO:0009791//post-embryonic development; GO:0009926//auxin polar transport; GO:0009987//cellular process; GO:0048364//root development; GO:0055085//transmembrane transport	GO:0016021//integral component of membrane	GO:0000166//nucleotide binding; GO:0042626//ATPase activity, coupled to transmembrane movement of substances
HF33283	pentatricopeptide repeat-containing protein chloroplastic	-	-	GO:0008270//zinc ion binding
HF33311	transmembrane protein 230	-	GO:0016021//integral component of membrane	-
HF33354	probable mitochondrial saccharopine dehydrogenase-like oxidoreductase at5g39410	GO:0055114//oxidation-reduction process	GO:0016021//integral component of membrane	GO:0016491//oxidoreductase activity
HF33414	Uncharacterized protein C9orf85	-	-	-
HF33419	pi-plc x domain-containing protein at5g67130-like	GO:0006629//lipid metabolic process	-	GO:0008081//phosphoric diester hydrolase activity
HF33454	kanadaptin	-	GO:0016020//membrane	-
HF33455	pentatricopeptide repeat-containing protein at3g29290	-	GO:0016020//membrane	-
HF33478	Ribosomal RNA-processing protein 7 homolog A	-	-	-
HF33497	tax1-binding protein 1 homolog b-like	-	GO:0016021//integral component of membrane	-
HF33534	30s ribosomal protein chloroplastic-like	GO:0006412//translation	GO:0005840//ribosome	GO:0003735//structural constituent of ribosome
HF33550	( )-reticuline 7-o-methyltransferase-like	GO:0019438//aromatic compound biosynthetic process; GO:0032259//methylation	GO:0005829//cytosol	GO:0008757//S-adenosylmethionine-dependent methyltransferase activity; GO:0046983//protein dimerization activity; GO:0050630//(iso)eugenol O-methyltransferase activity
HF33583	formimidoyltransferase-cyclodeaminase-like isoform x2	GO:0008152//metabolic process	-	GO:0005542//folic acid binding; GO:0016740//transferase activity
HF33590	probable serine threonine-protein kinase at5g41260	GO:0016310//phosphorylation	-	GO:0016301//kinase activity
HF33597	receptor-like serine threonine-protein kinase sd1-8	GO:0016310//phosphorylation	-	GO:0000166//nucleotide binding; GO:0004672//protein kinase activity
HF33600	rna-binding protein 2-like	GO:0000398//mRNA splicing, via spliceosome	-	GO:0000166//nucleotide binding; GO:0017069//snRNA binding
HF33603	receptor-like serine threonine-protein kinase sd1-8	GO:0016310//phosphorylation	GO:0016020//membrane	GO:0000166//nucleotide binding; GO:0004672//protein kinase activity
HF33610	external alternative nad h-ubiquinone oxidoreductase mitochondrial	GO:0055114//oxidation-reduction process	GO:0005777//peroxisome; GO:0031314//extrinsic component of mitochondrial inner membrane	GO:0005509//calcium ion binding; GO:0016491//oxidoreductase activity
HF33676	beta-amylase-like isoform x2	GO:0000272//polysaccharide catabolic process	GO:0009507//chloroplast	GO:0016161//beta-amylase activity
HF33703	glutamate receptor -like	GO:0006811//ion transport; GO:0035235//ionotropic glutamate receptor signaling pathway	GO:0016021//integral component of membrane	GO:0004970//ionotropic glutamate receptor activity
HF33747	dirigent protein 1-like	GO:0009699//phenylpropanoid biosynthetic process	GO:0016020//membrane	GO:0042349//guiding stereospecific synthesis activity
HF33760	protein nrt1 ptr family	GO:0006810//transport	GO:0016021//integral component of membrane	GO:0005215//transporter activity
HF33791	Ubiquitin and WLM domain-containing protein C1442.07c	-	-	-
HF33793	3-oxoacyl-	GO:0006633//fatty acid biosynthetic process	-	GO:0004315//3-oxoacyl-[acyl-carrier-protein] synthase activity
HF33794	bpi lbp family protein at1g04970 isoform x1	-	GO:0005615//extracellular space; GO:0005774//vacuolar membrane	GO:0008289//lipid binding
HF33798	protein iq-domain 1	-	GO:0016020//membrane	-
HF33811	tbc1 domain family member 2a	GO:0006508//proteolysis	-	GO:0036459//ubiquitinyl hydrolase activity
HF33836	wrky transcription factor 1	GO:0045893//positive regulation of transcription, DNA-templated	-	GO:0003700//transcription factor activity, sequence-specific DNA binding; GO:0008270//zinc ion binding; GO:0043565//sequence-specific DNA binding
HF33848	vacuolar protein-sorting-associated protein 11 homolog	GO:0006886//intracellular protein transport; GO:0006904//vesicle docking involved in exocytosis; GO:0007032//endosome organization; GO:0007040//lysosome organization; GO:0035542//regulation of SNARE complex assembly	GO:0005768//endosome; GO:0009705//plant-type vacuole membrane; GO:0030897//HOPS complex	GO:0008270//zinc ion binding; GO:0030674//protein binding, bridging
HF33877	nuclear transcription factor y subunit b-3-like	GO:0006355//regulation of transcription, DNA-templated	GO:0005634//nucleus	GO:0043565//sequence-specific DNA binding; GO:0046982//protein heterodimerization activity
HF33896	uncharacterized protein loc103443013	-	GO:0016021//integral component of membrane	-
HF33899	u-box domain-containing protein 3-like	-	GO:0005634//nucleus; GO:0005737//cytoplasm	-
HF33904	probable e3 ubiquitin-protein ligase xerico	GO:0009687//abscisic acid metabolic process	GO:0016021//integral component of membrane	GO:0008270//zinc ion binding; GO:0016787//hydrolase activity; GO:0016874//ligase activity
HF33906	zinc finger protein constans-like 9-like	-	GO:0005622//intracellular	GO:0008270//zinc ion binding
HF33924	glucose-1-phosphate adenylyltransferase small subunit chloroplastic	GO:0005978//glycogen biosynthetic process; GO:0019252//starch biosynthetic process; GO:0048573//photoperiodism, flowering	GO:0009570//chloroplast stroma; GO:0030931//heterotetrameric ADPG pyrophosphorylase complex; GO:0048046//apoplast	GO:0005524//ATP binding; GO:0008878//glucose-1-phosphate adenylyltransferase activity
HF33934	uncharacterized protein loc107416842 isoform x1	-	GO:0016020//membrane	GO:0046872//metal ion binding
HF33951	protein pat1 homolog 1-like	GO:0000290//deadenylation-dependent decapping of nuclear-transcribed mRNA; GO:0033962//cytoplasmic mRNA processing body assembly	GO:0000932//cytoplasmic mRNA processing body	GO:0003723//RNA binding; GO:0016853//isomerase activity
HF33952	udp-arabinose 4-epimerase 1-like	GO:0006012//galactose metabolic process	GO:0016021//integral component of membrane	GO:0003978//UDP-glucose 4-epimerase activity
HF33953	pentatricopeptide repeat-containing protein at4g02750-like	-	-	GO:0003824//catalytic activity
HF33958	uncharacterized protein isoform 2	-	GO:0016020//membrane	-
HF33965	gamma aminobutyrate transaminase chloroplastic	-	-	GO:0003867//4-aminobutyrate transaminase activity; GO:0030170//pyridoxal phosphate binding; GO:0042802//identical protein binding
HF33980	udp-glycosyltransferase 71a16-like	GO:0008152//metabolic process	-	GO:0016758//transferase activity, transferring hexosyl groups
HF33982	udp-glycosyltransferase 71a16-like	GO:0008152//metabolic process	-	GO:0016758//transferase activity, transferring hexosyl groups
HF33988	WD repeat-containing protein LWD1	-	-	-
HF34012	probable 2-oxoglutarate fe -dependent dioxygenase	GO:0055114//oxidation-reduction process	-	GO:0005506//iron ion binding; GO:0051213//dioxygenase activity
HF34019	tetratricopeptide repeat protein 7b	-	-	GO:0005516//calmodulin binding; GO:0016740//transferase activity
HF34022	transcription factor pif4-like	-	-	GO:0046983//protein dimerization activity
HF34023	uncharacterized oxidoreductase chloroplastic	GO:0055114//oxidation-reduction process	GO:0009535//chloroplast thylakoid membrane; GO:0009941//chloroplast envelope; GO:0010287//plastoglobule	GO:0016491//oxidoreductase activity
HF34044	switch-associated protein 70 isoform x1	GO:0018105//peptidyl-serine phosphorylation; GO:0035556//intracellular signal transduction; GO:0042742//defense response to bacterium	GO:0005622//intracellular; GO:0009505//plant-type cell wall	GO:0004674//protein serine/threonine kinase activity
HF34047	gdsl esterase lipase at2g42990-like	-	-	GO:0016788//hydrolase activity, acting on ester bonds
HF34051	persulfide dioxygenase ethe1 mitochondrial-like	-	-	GO:0004416//hydroxyacylglutathione hydrolase activity
HF34123	mitogen-activated protein kinase kinase 5-like	GO:0006468//protein phosphorylation	-	GO:0004674//protein serine/threonine kinase activity; GO:0005524//ATP binding
HF34163	nudix hydrolase 9	-	-	GO:0016787//hydrolase activity
HF34179	tox high mobility group box family member 4- isoform partial	-	GO:0016020//membrane	-
HF34216	histone h4	GO:0006334//nucleosome assembly; GO:0009414//response to water deprivation	GO:0000788//nuclear nucleosome; GO:0005730//nucleolus; GO:0005774//vacuolar membrane; GO:0005794//Golgi apparatus; GO:0005829//cytosol; GO:0005886//plasma membrane; GO:0009506//plasmodesma; GO:0009507//chloroplast; GO:0009579//thylakoid; GO:0016021//integral component of membrane	GO:0000166//nucleotide binding; GO:0003677//DNA binding; GO:0042393//histone binding; GO:0046982//protein heterodimerization activity
HF34293	replication protein a 70 kda dna-binding subunit c-like isoform x1	GO:0006355//regulation of transcription, DNA-templated; GO:0007049//cell cycle	-	GO:0003677//DNA binding; GO:0003700//transcription factor activity, sequence-specific DNA binding
HF34336	uncharacterized protein loc101204960	GO:0000460//maturation of 5.8S rRNA	GO:0000176//nuclear exosome (RNase complex)	-
HF34384	beach domain-containing protein c2	-	GO:0012505//endomembrane system; GO:0019898//extrinsic component of membrane	GO:0005543//phospholipid binding
HF34422	Probable serine/threonine-protein kinase At5g41260	-	-	-
HF34450	50s ribosomal protein chloroplastic	GO:0000413//protein peptidyl-prolyl isomerization; GO:0006412//translation; GO:0006457//protein folding	GO:0005634//nucleus; GO:0009535//chloroplast thylakoid membrane; GO:0009570//chloroplast stroma; GO:0022626//cytosolic ribosome	GO:0003735//structural constituent of ribosome; GO:0003755//peptidyl-prolyl cis-trans isomerase activity; GO:0008266//poly(U) RNA binding
HF34456	sodium-dependent phosphate transport protein chloroplastic	GO:0098656//anion transmembrane transport	GO:0009535//chloroplast thylakoid membrane; GO:0016021//integral component of membrane	GO:0005315//inorganic phosphate transmembrane transporter activity
HF34457	atp-dependent zinc metalloprotease ftsh chloroplastic	-	GO:0043231//intracellular membrane-bounded organelle; GO:0044444//cytoplasmic part	GO:0008237//metallopeptidase activity
HF34467	Putative disease resistance protein At3g14460	-	-	-
HF34485	ferric reduction oxidase chloroplastic-like	GO:0055114//oxidation-reduction process	GO:0016021//integral component of membrane	GO:0016491//oxidoreductase activity
HF34510	protein nrt1 ptr family -like	GO:0006810//transport	GO:0005886//plasma membrane; GO:0016021//integral component of membrane	GO:0005215//transporter activity
HF34522	Probable RNA polymerase II transcription factor B subunit 1-3	-	-	-
HF34547	methyltransferase ddb_g0268948	GO:0032259//methylation	GO:0005768//endosome; GO:0005774//vacuolar membrane; GO:0005802//trans-Golgi network	GO:0008757//S-adenosylmethionine-dependent methyltransferase activity
HF34551	methyltransferase ddb_g0268948	GO:0032259//methylation	GO:0005768//endosome; GO:0005774//vacuolar membrane; GO:0005802//trans-Golgi network	GO:0008757//S-adenosylmethionine-dependent methyltransferase activity
HF34613	pentatricopeptide repeat-containing protein mitochondrial-like	GO:0048034//heme O biosynthetic process	GO:0016021//integral component of membrane	GO:0008270//zinc ion binding; GO:0008495//protoheme IX farnesyltransferase activity
HF34649	40s ribosomal protein s30	GO:0006412//translation; GO:0006468//protein phosphorylation; GO:0048208//COPII vesicle coating	GO:0000139//Golgi membrane; GO:0005739//mitochondrion; GO:0016021//integral component of membrane; GO:0022627//cytosolic small ribosomal subunit	GO:0003735//structural constituent of ribosome; GO:0004674//protein serine/threonine kinase activity; GO:0005524//ATP binding; GO:0030246//carbohydrate binding
HF34653	vestitone reductase-like isoform x2	-	-	GO:0003824//catalytic activity; GO:0050662//coenzyme binding
HF34659	peroxidase n1-like	GO:0006979//response to oxidative stress; GO:0009664//plant-type cell wall organization; GO:0042744//hydrogen peroxide catabolic process; GO:0055114//oxidation-reduction process	GO:0005576//extracellular region; GO:0009505//plant-type cell wall	GO:0004601//peroxidase activity; GO:0020037//heme binding; GO:0046872//metal ion binding
HF34668	maternal effect embryo arrest 9	GO:0009555//pollen development; GO:0009793//embryo development ending in seed dormancy	GO:0005886//plasma membrane	-
HF34670	transmembrane emp24 domain-containing protein p24delta3-like	GO:0006810//transport	GO:0005789//endoplasmic reticulum membrane; GO:0016021//integral component of membrane	-
HF34675	chaperonin 60 subunit alpha chloroplastic isoform x1	GO:0042026//protein refolding	GO:0005737//cytoplasm	GO:0005524//ATP binding
HF34684	mitogen-activated protein kinase kinase kinase 1-like	GO:0016310//phosphorylation	-	GO:0000166//nucleotide binding; GO:0004672//protein kinase activity
HF34688	uncharacterized protein loc103942050 isoform x1	-	-	GO:0031072//heat shock protein binding; GO:0051082//unfolded protein binding
HF34689	probable carboxylesterase 12	GO:0008152//metabolic process	-	GO:0052689//carboxylic ester hydrolase activity
HF34707	transmembrane protein 87b	-	GO:0005794//Golgi apparatus; GO:0016021//integral component of membrane	-
HF34773	26s proteasome non-atpase regulatory subunit 1 homolog a	GO:0043161//proteasome-mediated ubiquitin-dependent protein catabolic process; GO:0065007//biological regulation	GO:0005634//nucleus; GO:0008540//proteasome regulatory particle, base subcomplex; GO:0009507//chloroplast; GO:0016020//membrane; GO:0034515//proteasome storage granule	GO:0004175//endopeptidase activity
HF34866	protein sabre	GO:0009723//response to ethylene; GO:0009825//multidimensional cell growth	GO:0005576//extracellular region; GO:0005886//plasma membrane; GO:0016021//integral component of membrane	-
HF34873	auxin-responsive protein iaa8-like	GO:0006355//regulation of transcription, DNA-templated; GO:0009734//auxin-activated signaling pathway	GO:0005634//nucleus	-
HF34877	cbl-interacting serine threonine-protein kinase 8	GO:0010167//response to nitrate; GO:0035556//intracellular signal transduction; GO:0046777//protein autophosphorylation; GO:0048364//root development	GO:0005634//nucleus; GO:0005737//cytoplasm; GO:0005886//plasma membrane	GO:0004674//protein serine/threonine kinase activity; GO:0005524//ATP binding
HF34880	pentatricopeptide repeat-containing protein at1g09900	-	GO:0016020//membrane	-
HF34895	e3 ubiquitin-protein ligase bre1-like 2 isoform x1	-	-	GO:0008270//zinc ion binding
HF34947	udp-glycosyltransferase 91c1	GO:0008152//metabolic process	GO:0005576//extracellular region; GO:0005829//cytosol; GO:0016021//integral component of membrane	GO:0047213//anthocyanidin 3-O-glucosyltransferase activity
HF34959	translation initiation factor if-2-like isoform x1	GO:0050896//response to stimulus	-	-
HF34960	vacuole membrane protein kms1-like	GO:0006887//exocytosis; GO:0007029//endoplasmic reticulum organization; GO:0007030//Golgi organization; GO:0010506//regulation of autophagy	GO:0000407//pre-autophagosomal structure; GO:0005783//endoplasmic reticulum; GO:0016021//integral component of membrane	-
HF35004	mitochondrial uncoupling protein 5-like	GO:0006412//translation; GO:0006839//mitochondrial transport; GO:0055085//transmembrane transport	GO:0016021//integral component of membrane; GO:0031966//mitochondrial membrane	GO:0003735//structural constituent of ribosome
HF35005	rho gtpase-activating protein ren1	GO:0043087//regulation of GTPase activity	GO:0044464//cell part	-
HF35042	oligopeptide transporter 3	GO:0055085//transmembrane transport	GO:0016021//integral component of membrane	-
HF35047	purine permease 3-like	GO:0006810//transport	GO:0016021//integral component of membrane	GO:0005215//transporter activity
HF35126	uncharacterized protein loc101313310 isoform x2	-	GO:0016021//integral component of membrane	-
HF35164	cellulase protein	GO:0005975//carbohydrate metabolic process	GO:0016021//integral component of membrane	GO:0004553//hydrolase activity, hydrolyzing O-glycosyl compounds
HF35170	myosin heavy chain kinase b	GO:0016310//phosphorylation	GO:0005886//plasma membrane	GO:0016301//kinase activity
HF35176	cleavage and polyadenylation specificity factor subunit 6-like	-	-	GO:0000166//nucleotide binding; GO:0003676//nucleic acid binding
HF35192	peroxisome biogenesis factor 10-like	-	-	GO:0008270//zinc ion binding
HF35199	Salutaridinol 7-O-acetyltransferase	-	-	-
HF35211	signal recognition particle subunit srp72	GO:0006614//SRP-dependent cotranslational protein targeting to membrane	GO:0005786//signal recognition particle, endoplasmic reticulum targeting	GO:0008312//7S RNA binding
HF35325	serine threonine-protein kinase sapk2	GO:0006468//protein phosphorylation; GO:0035556//intracellular signal transduction	GO:0005634//nucleus; GO:0005737//cytoplasm	GO:0004674//protein serine/threonine kinase activity; GO:0005524//ATP binding
HF35341	7-deoxyloganetin glucosyltransferase-like	GO:0008152//metabolic process	-	GO:0016758//transferase activity, transferring hexosyl groups
HF35359	50s ribosomal protein chloroplastic-like	GO:0006412//translation	GO:0022625//cytosolic large ribosomal subunit	GO:0003735//structural constituent of ribosome
HF35362	ubiquitin carboxyl-terminal hydrolase 3	GO:0006511//ubiquitin-dependent protein catabolic process; GO:0016579//protein deubiquitination	-	GO:0036459//ubiquitinyl hydrolase activity
HF35372	asparagine synthetase	GO:0006529//asparagine biosynthetic process	-	GO:0004066//asparagine synthase (glutamine-hydrolyzing) activity
HF35376	7-deoxyloganetin glucosyltransferase-like	GO:0008152//metabolic process	-	GO:0016758//transferase activity, transferring hexosyl groups
HF35383	uncharacterized protein loc103931922 isoform x1	-	GO:0005886//plasma membrane	-
HF35384	mediator of rna polymerase ii transcription subunit	-	GO:0005768//endosome; GO:0005802//trans-Golgi network; GO:0016021//integral component of membrane	-
HF35397	ethylene-responsive transcription factor erf060-like	GO:0006355//regulation of transcription, DNA-templated	GO:0005634//nucleus	GO:0003677//DNA binding; GO:0003700//transcription factor activity, sequence-specific DNA binding
HF35402	acyl-coenzyme a oxidase peroxisomal	GO:0033539//fatty acid beta-oxidation using acyl-CoA dehydrogenase; GO:0055088//lipid homeostasis	GO:0005777//peroxisome	GO:0000062//fatty-acyl-CoA binding; GO:0003995//acyl-CoA dehydrogenase activity; GO:0003997//acyl-CoA oxidase activity; GO:0009055//electron carrier activity; GO:0050660//flavin adenine dinucleotide binding; GO:0052890//oxidoreductase activity, acting on the CH-CH group of donors, with a flavin as acceptor
HF35406	Putative ETHYLENE INSENSITIVE 3-like 4 protein	-	-	-
HF35485	uncharacterized protein loc103406997 isoform x1	-	GO:0016020//membrane	-
HF35504	ubiquitin carboxyl-terminal hydrolase 27	GO:0006511//ubiquitin-dependent protein catabolic process; GO:0016579//protein deubiquitination	GO:0016021//integral component of membrane	GO:0036459//ubiquitinyl hydrolase activity
HF35509	bifunctional 3-dehydroquinate dehydratase shikimate chloroplastic-like	GO:0019632//shikimate metabolic process; GO:0055114//oxidation-reduction process	-	GO:0003855//3-dehydroquinate dehydratase activity; GO:0004764//shikimate 3-dehydrogenase (NADP+) activity; GO:0050661//NADP binding
HF35729	caffeoyl- o-methyltransferase	GO:0009805//coumarin biosynthetic process; GO:0009809//lignin biosynthetic process; GO:0032259//methylation	-	GO:0042409//caffeoyl-CoA O-methyltransferase activity; GO:0046872//metal ion binding
HF35835	zinc finger protein zat10-like	-	-	GO:0005488//binding
HF35849	gdp-l-fucose synthase 2	GO:0042350//GDP-L-fucose biosynthetic process; GO:0055114//oxidation-reduction process	-	GO:0050577//GDP-L-fucose synthase activity; GO:0050662//coenzyme binding
HF35872	protein srg1-like	-	-	GO:0046872//metal ion binding
HF35878	uncharacterized protein tcm_007254	-	GO:0016020//membrane	-
HF35897	probable zinc metallopeptidase chloroplastic	GO:0006508//proteolysis; GO:0009408//response to heat; GO:0009644//response to high light intensity; GO:0042542//response to hydrogen peroxide	GO:0005739//mitochondrion; GO:0016021//integral component of membrane; GO:0031969//chloroplast membrane	GO:0004177//aminopeptidase activity; GO:0008237//metallopeptidase activity
HF35903	udp-glycosyltransferase 74g1-like	GO:0008152//metabolic process	-	GO:0016758//transferase activity, transferring hexosyl groups
HF35932	ll-diaminopimelate chloroplastic-like	GO:0009089//lysine biosynthetic process via diaminopimelate; GO:0009735//response to cytokinin; GO:0009862//systemic acquired resistance, salicylic acid mediated signaling pathway	GO:0009570//chloroplast stroma	GO:0005507//copper ion binding; GO:0010285//L,L-diaminopimelate aminotransferase activity; GO:0030170//pyridoxal phosphate binding
HF35962	x intrinsic protein	GO:0006833//water transport; GO:0009992//cellular water homeostasis; GO:0015793//glycerol transport; GO:0034220//ion transmembrane transport	GO:0005887//integral component of plasma membrane; GO:0009705//plant-type vacuole membrane; GO:0042807//central vacuole	GO:0015250//water channel activity; GO:0015254//glycerol channel activity
HF36015	ctl-like protein ddb_g0288717	GO:0006974//cellular response to DNA damage stimulus; GO:0007165//signal transduction; GO:0009408//response to heat; GO:0009555//pollen development; GO:0009651//response to salt stress; GO:0009733//response to auxin; GO:0009735//response to cytokinin; GO:0009737//response to abscisic acid; GO:0009744//response to sucrose; GO:0010029//regulation of seed germination; GO:0010150//leaf senescence; GO…	GO:0005829//cytosol; GO:0008540//proteasome regulatory particle, base subcomplex; GO:0016021//integral component of membrane	GO:0001653//peptide receptor activity; GO:0031593//polyubiquitin binding
HF36028	ubiquitin-conjugating enzyme e2 28-like	-	-	GO:0005524//ATP binding; GO:0016874//ligase activity
HF36044	probable aquaporin pip2-8	GO:0006810//transport	GO:0016021//integral component of membrane	GO:0005215//transporter activity
HF36101	signal recognition particle 43 kda chloroplastic	-	GO:0009507//chloroplast	-
HF36165	isocitrate dehydrogenase	GO:0006099//tricarboxylic acid cycle	-	GO:0000287//magnesium ion binding; GO:0004449//isocitrate dehydrogenase (NAD+) activity; GO:0051287//NAD binding
HF36198	mitochondrial phosphate carrier protein mitochondrial-like	GO:0006412//translation; GO:0006810//transport	GO:0016021//integral component of membrane	GO:0003735//structural constituent of ribosome
HF36269	uncharacterized hydrolase ynr064c	-	GO:0009507//chloroplast	GO:0004301//epoxide hydrolase activity; GO:0018786//haloalkane dehalogenase activity
HF36282	poly -specific ribonuclease parn-like	-	GO:0005634//nucleus	GO:0003676//nucleic acid binding
HF36419	rho gtpase-activating protein 5-like	GO:0007165//signal transduction	-	-
HF36420	signal recognition particle 54 kda chloroplastic-like	GO:0006614//SRP-dependent cotranslational protein targeting to membrane	GO:0009570//chloroplast stroma; GO:0080085//signal recognition particle, chloroplast targeting	GO:0003924//GTPase activity; GO:0005525//GTP binding; GO:0008312//7S RNA binding
HF36470	transcription initiation factor tfiid subunit 12	GO:0010467//gene expression; GO:0034645//cellular macromolecule biosynthetic process; GO:0044238//primary metabolic process; GO:0044271//cellular nitrogen compound biosynthetic process	-	GO:0005488//binding
HF36488	protein rkd5	GO:0065007//biological regulation	-	-
HF36503	fructose-bisphosphate cytoplasmic isozyme	GO:0006096//glycolytic process	-	GO:0004332//fructose-bisphosphate aldolase activity
HF36514	delta -sterol reductase-like	GO:0016126//sterol biosynthetic process; GO:0055114//oxidation-reduction process	GO:0030176//integral component of endoplasmic reticulum membrane	GO:0050613//delta14-sterol reductase activity
HF36543	nadh--cytochrome b5 reductase 1	GO:0022900//electron transport chain	GO:0005783//endoplasmic reticulum; GO:0005886//plasma membrane; GO:0009505//plant-type cell wall; GO:0016021//integral component of membrane	GO:0004128//cytochrome-b5 reductase activity, acting on NAD(P)H
HF36565	replication factor c subunit 3	GO:0006261//DNA-dependent DNA replication	GO:0005663//DNA replication factor C complex	GO:0003689//DNA clamp loader activity
HF36567	phosphatidylinositol n-acetylglucosaminyltransferase subunit c	GO:0006506//GPI anchor biosynthetic process; GO:0009846//pollen germination; GO:0009860//pollen tube growth	GO:0016021//integral component of membrane	GO:0017176//phosphatidylinositol N-acetylglucosaminyltransferase activity
HF36569	uncharacterized protein tcm_025839	-	GO:0016021//integral component of membrane	-
HF36583	protein xap5 circadian timekeeper	GO:0009637//response to blue light; GO:0009873//ethylene-activated signaling pathway; GO:0010099//regulation of photomorphogenesis; GO:0010114//response to red light; GO:0042752//regulation of circadian rhythm	GO:0005634//nucleus	-
HF36604	3-oxoacyl-	GO:0055114//oxidation-reduction process	-	GO:0004316//3-oxoacyl-[acyl-carrier-protein] reductase (NADPH) activity
HF36633	glucan endo- -beta-glucosidase 8-like	GO:0005975//carbohydrate metabolic process	GO:0016021//integral component of membrane; GO:0046658//anchored component of plasma membrane	GO:0030247//polysaccharide binding; GO:0042973//glucan endo-1,3-beta-D-glucosidase activity
HF36635	Serine/threonine-protein kinase BCK1/SLK1/SSP31	-	-	-
HF36641	nac domain-containing protein 100-like	GO:0006355//regulation of transcription, DNA-templated	GO:0005634//nucleus	GO:0003677//DNA binding
HF36668	Transcription factor TCP4	-	-	-
HF36674	pentatricopeptide repeat-containing protein at1g06270	-	GO:0042170//plastid membrane	-
HF36686	protein nuclear fusion defective chloroplastic mitochondrial-like isoform x4	GO:0000741//karyogamy	-	-
HF36702	e3 ubiquitin-protein ligase ring1a	-	-	GO:0046872//metal ion binding
HF36713	mitochondrial isoform x1	GO:0019856//pyrimidine nucleobase biosynthetic process	GO:0009507//chloroplast	GO:0004151//dihydroorotase activity
HF36715	Tropinone reductase 1	-	-	-
HF36727	probable ubiquitin-conjugating enzyme e2 25	-	GO:0005737//cytoplasm	GO:0031625//ubiquitin protein ligase binding; GO:0061630//ubiquitin protein ligase activity
HF36736	reverse transcriptase family member	GO:0006278//RNA-dependent DNA replication	-	GO:0003964//RNA-directed DNA polymerase activity
HF37016	dead-box atp-dependent rna helicase 24	GO:0010501//RNA secondary structure unwinding	-	GO:0003676//nucleic acid binding; GO:0004004//ATP-dependent RNA helicase activity; GO:0005524//ATP binding
HF37139	protein nuclear fusion defective 4	-	GO:0016021//integral component of membrane	-
HF37149	csc1-like protein at1g32090	GO:0005977//glycogen metabolic process	GO:0005794//Golgi apparatus; GO:0005886//plasma membrane; GO:0009506//plasmodesma; GO:0016021//integral component of membrane	GO:0004134//4-alpha-glucanotransferase activity
HF37159	folic acid synthesis protein fol1-like	GO:0009396//folic acid-containing compound biosynthetic process	-	GO:0003848//2-amino-4-hydroxy-6-hydroxymethyldihydropteridine diphosphokinase activity; GO:0004156//dihydropteroate synthase activity
HF37168	uncharacterized protein isoform 1	-	GO:0016021//integral component of membrane	-
HF37175	probable transcription factor kan2 isoform x1	GO:0006351//transcription, DNA-templated	-	GO:0003677//DNA binding
HF37183	uncharacterized protein tcm_032572	-	GO:0016020//membrane	-
HF37187	probable inactive 2-oxoglutarate-dependent dioxygenase aop2	GO:0055114//oxidation-reduction process	-	GO:0016491//oxidoreductase activity; GO:0046872//metal ion binding
HF37260	cinnamoyl- reductase 2-like	GO:0006694//steroid biosynthetic process; GO:0055114//oxidation-reduction process	-	GO:0003854//3-beta-hydroxy-delta5-steroid dehydrogenase activity; GO:0016621//cinnamoyl-CoA reductase activity; GO:0050662//coenzyme binding
HF37276	uncharacterized protein loc105121536	GO:0044707//single-multicellular organism process; GO:0044767//single-organism developmental process	-	-
HF37284	alpha beta hydrolase domain-containing protein 17b	-	GO:0005886//plasma membrane	GO:0016787//hydrolase activity
HF37305	haloacid dehalogenase-like hydrolase domain-containing protein sgpp	GO:0016311//dephosphorylation	-	GO:0008967//phosphoglycolate phosphatase activity
HF37318	invertase inhibitor	GO:0043086//negative regulation of catalytic activity	GO:0071944//cell periphery	GO:0030599//pectinesterase activity; GO:0046910//pectinesterase inhibitor activity
HF37337	beta-amylase chloroplastic	GO:0000272//polysaccharide catabolic process	-	GO:0016161//beta-amylase activity
HF37372	heptahelical transmembrane protein 4-like	GO:0000302//response to reactive oxygen species; GO:0006508//proteolysis; GO:0009725//response to hormone; GO:0010468//regulation of gene expression	GO:0009570//chloroplast stroma; GO:0009941//chloroplast envelope; GO:0016020//membrane	GO:0004252//serine-type endopeptidase activity
HF37376	t-complex protein 1 subunit alpha	GO:0006457//protein folding	GO:0005829//cytosol	GO:0005524//ATP binding; GO:0051082//unfolded protein binding
HF37378	gata transcription factor 26	GO:0030154//cell differentiation; GO:0045944//positive regulation of transcription from RNA polymerase II promoter	GO:0005634//nucleus; GO:0005667//transcription factor complex	GO:0000977//RNA polymerase II regulatory region sequence-specific DNA binding; GO:0001085//RNA polymerase II transcription factor binding; GO:0001228//transcriptional activator activity, RNA polymerase II transcription regulatory region sequence-specific binding; GO:0003682//chromatin binding; GO:0008270//zinc ion binding
HF37451	phosphatidylserine decarboxylase proenzyme mitochondrial	GO:0008654//phospholipid biosynthetic process	GO:0005739//mitochondrion	GO:0004609//phosphatidylserine decarboxylase activity
HF37460	formyltetrahydrofolate deformylase mitochondrial-like	GO:0006189//'de novo' IMP biosynthetic process	-	GO:0008864//formyltetrahydrofolate deformylase activity; GO:0016597//amino acid binding; GO:0016742//hydroxymethyl-, formyl- and related transferase activity
HF37501	scarecrow-like protein 22	GO:0006355//regulation of transcription, DNA-templated	-	-
HF37543	tgacg-sequence-specific dna-binding protein tga-	GO:0006351//transcription, DNA-templated	-	GO:0043565//sequence-specific DNA binding
HF37616	protein argonaute mel1-like	GO:0007140//male meiosis; GO:0007143//female meiotic division; GO:0009561//megagametogenesis; GO:0033169//histone H3-K9 demethylation; GO:0055046//microgametogenesis	GO:0005731//nucleolus organizer region; GO:0005739//mitochondrion	GO:0003676//nucleic acid binding
HF37620	uncharacterized protein at1g04910-like	-	GO:0005737//cytoplasm; GO:0016021//integral component of membrane	GO:0016757//transferase activity, transferring glycosyl groups
HF37651	trna (cytidine guanosine -2 -o)-methyltransferase	GO:0002128//tRNA nucleoside ribose methylation; GO:0002181//cytoplasmic translation	GO:0005737//cytoplasm	GO:0008175//tRNA methyltransferase activity
HF37687	ring u-box superfamily protein	-	GO:0005829//cytosol; GO:0016021//integral component of membrane	GO:0008270//zinc ion binding
HF37713	transcription factor hbp-1b -like	GO:0006351//transcription, DNA-templated	-	GO:0043565//sequence-specific DNA binding
HF37725	acyl-coenzyme a oxidase peroxisomal	GO:0033539//fatty acid beta-oxidation using acyl-CoA dehydrogenase; GO:0055088//lipid homeostasis	GO:0005777//peroxisome	GO:0000062//fatty-acyl-CoA binding; GO:0003995//acyl-CoA dehydrogenase activity; GO:0009055//electron carrier activity; GO:0050660//flavin adenine dinucleotide binding; GO:0052890//oxidoreductase activity, acting on the CH-CH group of donors, with a flavin as acceptor
HF37773	mitochondrial succinate-fumarate transporter 1	GO:0006412//translation; GO:0071422//succinate transmembrane transport	GO:0016021//integral component of membrane	GO:0003735//structural constituent of ribosome; GO:0015141//succinate transmembrane transporter activity
HF37774	erbb-3 binding protein 1	GO:0006508//proteolysis; GO:0009735//response to cytokinin	GO:0005730//nucleolus; GO:0005886//plasma membrane	GO:0004177//aminopeptidase activity
HF37781	transcription factor bhlh140	GO:0006281//DNA repair; GO:0090305//nucleic acid phosphodiester bond hydrolysis	-	GO:0003677//DNA binding; GO:0033699//DNA 5'-adenosine monophosphate hydrolase activity
HF37813	protein tic chloroplastic	GO:0032259//methylation; GO:0045037//protein import into chloroplast stroma	GO:0009706//chloroplast inner membrane	GO:0008168//methyltransferase activity; GO:0008565//protein transporter activity
HF37837	disease resistance protein rga3	GO:0006952//defense response	-	GO:0043531//ADP binding
HF38080	solute carrier family 40 member chloroplastic-like isoform x1	GO:0006879//cellular iron ion homeostasis; GO:0034755//iron ion transmembrane transport	GO:0009941//chloroplast envelope; GO:0016021//integral component of membrane	GO:0005381//iron ion transmembrane transporter activity
HF38130	serine threonine-protein phosphatase pp1	GO:0006470//protein dephosphorylation	-	GO:0004721//phosphoprotein phosphatase activity; GO:0046872//metal ion binding
HF38185	pre-mrna-splicing factor isy1 homolog	GO:0000350//generation of catalytic spliceosome for second transesterification step; GO:0000389//mRNA 3'-splice site recognition	GO:0000974//Prp19 complex; GO:0071012//catalytic step 1 spliceosome; GO:0071013//catalytic step 2 spliceosome; GO:0071014//post-mRNA release spliceosomal complex; GO:0071020//post-spliceosomal complex	GO:0000384//first spliceosomal transesterification activity
HF38206	probable linoleate 9s-lipoxygenase 5	GO:0031408//oxylipin biosynthetic process; GO:0055114//oxidation-reduction process	-	GO:0016702//oxidoreductase activity, acting on single donors with incorporation of molecular oxygen, incorporation of two atoms of oxygen; GO:0046872//metal ion binding
HF38221	peroxisomal adenine nucleotide carrier 1-like	GO:0006412//translation; GO:0055085//transmembrane transport	GO:0016021//integral component of membrane	GO:0003735//structural constituent of ribosome
HF38234	basic 7s globulin-like	GO:0006508//proteolysis; GO:0030163//protein catabolic process	-	GO:0004190//aspartic-type endopeptidase activity
HF38295	transmembrane protein adipocyte-associated 1-like	-	GO:0016021//integral component of membrane	-
HF38346	serine threonine-protein kinase nek3 isoform x1	GO:0006468//protein phosphorylation	-	GO:0004674//protein serine/threonine kinase activity; GO:0005524//ATP binding
HF38349	probable ribose-5-phosphate isomerase chloroplastic	GO:0009052//pentose-phosphate shunt, non-oxidative branch; GO:0009735//response to cytokinin	GO:0009535//chloroplast thylakoid membrane; GO:0009570//chloroplast stroma; GO:0009941//chloroplast envelope	GO:0004751//ribose-5-phosphate isomerase activity
HF38360	calcium-binding ef hand family protein	-	-	GO:0005509//calcium ion binding
HF38389	phosphoribosylaminoimidazole chloroplastic-like isoform x1	GO:0006189//'de novo' IMP biosynthetic process; GO:0046084//adenine biosynthetic process	-	GO:0004638//phosphoribosylaminoimidazole carboxylase activity; GO:0004639//phosphoribosylaminoimidazolesuccinocarboxamide synthase activity; GO:0005524//ATP binding; GO:0046872//metal ion binding
HF38393	c-myc-binding protein homolog	GO:0006355//regulation of transcription, DNA-templated	GO:0005634//nucleus	GO:0003713//transcription coactivator activity
HF38417	Pentatricopeptide repeat-containing protein At3g04760, chloroplastic	-	-	-
HF38426	TMV resistance protein N	-	-	-
HF38427	serine threonine protein phosphatase 2a regulatory subunit b beta-like	-	-	GO:0005509//calcium ion binding
HF38429	ankyrin repeat domain-containing protein 13c-b	-	GO:0005886//plasma membrane	-
HF38433	protein phr1-like 1	GO:0006351//transcription, DNA-templated	-	-
HF38500	haloacid dehalogenase-like hydrolase family protein	GO:0008152//metabolic process	GO:0009507//chloroplast	GO:0016787//hydrolase activity
HF38523	glutamine--fructose-6-phosphate aminotransferase	GO:0005975//carbohydrate metabolic process; GO:0006002//fructose 6-phosphate metabolic process; GO:0006047//UDP-N-acetylglucosamine metabolic process; GO:1901137//carbohydrate derivative biosynthetic process	-	GO:0004360//glutamine-fructose-6-phosphate transaminase (isomerizing) activity; GO:0030246//carbohydrate binding
HF38535	probable e3 ubiquitin-protein ligase ari8	GO:0000209//protein polyubiquitination; GO:0032436//positive regulation of proteasomal ubiquitin-dependent protein catabolic process; GO:0042787//protein ubiquitination involved in ubiquitin-dependent protein catabolic process	GO:0000151//ubiquitin ligase complex; GO:0005737//cytoplasm	GO:0008270//zinc ion binding; GO:0016874//ligase activity; GO:0031624//ubiquitin conjugating enzyme binding; GO:0061630//ubiquitin protein ligase activity
HF38549	type ii inositol polyphosphate 5-phosphatase 15-like	GO:0046856//phosphatidylinositol dephosphorylation	-	GO:0016787//hydrolase activity
HF38562	Receptor-like protein kinase FERONIA	-	-	-
HF38636	udp-glycosyltransferase 13-like	GO:0009813//flavonoid biosynthetic process; GO:0052696//flavonoid glucuronidation	GO:0043231//intracellular membrane-bounded organelle	GO:0008194//UDP-glycosyltransferase activity; GO:0016758//transferase activity, transferring hexosyl groups
HF38646	Root phototropism protein 3	-	-	-
HF38663	pentatricopeptide repeat-containing protein at3g29230	-	-	GO:0008568//microtubule-severing ATPase activity
HF38677	pectinesterase 31	GO:0042545//cell wall modification; GO:0045490//pectin catabolic process; GO:0050829//defense response to Gram-negative bacterium	GO:0005618//cell wall	GO:0030599//pectinesterase activity; GO:0045330//aspartyl esterase activity
HF38712	granule-bound starch synthase chloroplastic amyloplastic	GO:0019252//starch biosynthetic process	GO:0009501//amyloplast; GO:0009507//chloroplast	GO:0004373//glycogen (starch) synthase activity
HF38765	aaa-atpase mitochondrial-like	-	-	GO:0005524//ATP binding
HF38791	zinc finger an1 domain-containing stress-associated protein 12	-	-	GO:0008270//zinc ion binding
HF38827	formate mitochondrial	GO:0055114//oxidation-reduction process	-	GO:0016616//oxidoreductase activity, acting on the CH-OH group of donors, NAD or NADP as acceptor; GO:0051287//NAD binding
HF38843	universal stress protein a-like protein	GO:0006950//response to stress	-	-
HF38864	disease resistance protein rga2-like	GO:0006952//defense response	-	GO:0043531//ADP binding
HF38866	high affinity nitrate transporter	GO:0015706//nitrate transport; GO:0055085//transmembrane transport	GO:0009705//plant-type vacuole membrane; GO:0016021//integral component of membrane	GO:0015112//nitrate transmembrane transporter activity
HF38869	sirohydrochlorin chloroplastic-like	GO:0009236//cobalamin biosynthetic process	-	GO:0016852//sirohydrochlorin cobaltochelatase activity
HF38871	probable galactinol--sucrose galactosyltransferase 5	GO:0009737//response to abscisic acid	GO:0009507//chloroplast	GO:0047268//galactinol-raffinose galactosyltransferase activity
HF38900	pescadillo homolog	GO:0000463//maturation of LSU-rRNA from tricistronic rRNA transcript (SSU-rRNA, 5.8S rRNA, LSU-rRNA); GO:0000466//maturation of 5.8S rRNA from tricistronic rRNA transcript (SSU-rRNA, 5.8S rRNA, LSU-rRNA); GO:2000232//regulation of rRNA processing	GO:0005654//nucleoplasm; GO:0030687//preribosome, large subunit precursor; GO:0070545//PeBoW complex	GO:0003723//RNA binding; GO:0043021//ribonucleoprotein complex binding
HF38927	serine threonine-protein kinase ht1-like	GO:0006468//protein phosphorylation	-	GO:0004674//protein serine/threonine kinase activity; GO:0005524//ATP binding
HF38938	pseudouridine synthase family protein isoform 1	GO:0006400//tRNA modification; GO:1990481//mRNA pseudouridine synthesis	-	GO:0003723//RNA binding; GO:0009982//pseudouridine synthase activity
HF38959	uncharacterized membrane protein at3g27390	-	GO:0016021//integral component of membrane	-
HF38997	probable inactive leucine-rich repeat receptor-like protein kinase at3g03770	GO:0006468//protein phosphorylation; GO:0055114//oxidation-reduction process	GO:0016021//integral component of membrane	GO:0004672//protein kinase activity; GO:0005524//ATP binding; GO:0032440//2-alkenal reductase [NAD(P)] activity
HF39002	ribulose-phosphate 3- cytoplasmic isoform-like	GO:0009052//pentose-phosphate shunt, non-oxidative branch; GO:0019323//pentose catabolic process; GO:0044262//cellular carbohydrate metabolic process	GO:0005829//cytosol	GO:0004750//ribulose-phosphate 3-epimerase activity; GO:0046872//metal ion binding
HF39003	Uncharacterized protein At3g27210	-	-	-
HF39033	protein nuclear fusion defective 4-like	-	GO:0016021//integral component of membrane	-
HF39076	GEM-like protein 5	-	-	-
HF39084	mitochondrial phosphate carrier protein mitochondrial-like	GO:0006412//translation; GO:0006810//transport	GO:0016021//integral component of membrane	GO:0003735//structural constituent of ribosome
HF39169	Metacaspase-1	-	-	-
HF39180	uncharacterized protein loc103444860	-	GO:0005886//plasma membrane	-
HF39202	receptor-like protein kinase 2 isoform x1	GO:0006468//protein phosphorylation	GO:0016021//integral component of membrane	GO:0004672//protein kinase activity; GO:0005524//ATP binding
HF39206	protein sensitive to proton rhizotoxicity 1	GO:0050896//response to stimulus	-	GO:0003676//nucleic acid binding; GO:0003700//transcription factor activity, sequence-specific DNA binding; GO:0046872//metal ion binding
HF39208	transmembrane protein 18	-	GO:0016021//integral component of membrane	-
HF39234	probable arabinosyltransferase arad1	-	GO:0016021//integral component of membrane	GO:0016740//transferase activity
HF39374	prohibitin- mitochondrial	-	GO:0016020//membrane	-
HF39388	cysteine-rich receptor-like protein kinase 10	GO:0006468//protein phosphorylation	-	GO:0004674//protein serine/threonine kinase activity; GO:0005524//ATP binding
HF39408	type iv inositol polyphosphate 5-phosphatase 3 isoform x2	GO:0046856//phosphatidylinositol dephosphorylation	-	GO:0016787//hydrolase activity
HF39439	Pentatricopeptide repeat-containing protein At2g17525, mitochondrial	-	-	-
HF39469	sucrose transport	GO:0015770//sucrose transport; GO:0055085//transmembrane transport	GO:0005887//integral component of plasma membrane	GO:0008515//sucrose transmembrane transporter activity
HF39498	uncharacterized protein loc103930280	-	GO:0005886//plasma membrane	-
HF39559	magnesium-dependent phosphatase 1	GO:0035335//peptidyl-tyrosine dephosphorylation	-	GO:0004725//protein tyrosine phosphatase activity
HF39600	soluble inorganic pyrophosphatase chloroplastic-like	GO:0006796//phosphate-containing compound metabolic process	GO:0005737//cytoplasm	GO:0000287//magnesium ion binding; GO:0004427//inorganic diphosphatase activity
HF39650	transcription repressor myb5-like	-	-	GO:0003677//DNA binding
HF39695	transmembrane protein 45a-like	-	GO:0016021//integral component of membrane	-
HF39696	transmembrane protein 45a-like	-	GO:0016021//integral component of membrane	-
HF39704	uncharacterized protein loc104597586	GO:0006897//endocytosis; GO:0008360//regulation of cell shape; GO:0016055//Wnt signaling pathway; GO:0018105//peptidyl-serine phosphorylation	GO:0005634//nucleus; GO:0005737//cytoplasm	GO:0004674//protein serine/threonine kinase activity; GO:0005524//ATP binding
HF39736	peroxidase a2-like	GO:0006979//response to oxidative stress; GO:0042744//hydrogen peroxide catabolic process; GO:0055114//oxidation-reduction process	GO:0005576//extracellular region	GO:0004601//peroxidase activity; GO:0020037//heme binding; GO:0046872//metal ion binding
HF39780	ethylene insensitive 3-like 3 protein	GO:0006355//regulation of transcription, DNA-templated; GO:0042762//regulation of sulfur metabolic process	GO:0005634//nucleus	GO:0003677//DNA binding; GO:0003700//transcription factor activity, sequence-specific DNA binding
HF39783	dna topoisomerase 6 subunit b	GO:0000902//cell morphogenesis; GO:0006265//DNA topological change; GO:0006412//translation; GO:0007389//pattern specification process; GO:0009741//response to brassinosteroid; GO:0010026//trichome differentiation; GO:0042023//DNA endoreduplication; GO:0042254//ribosome biogenesis	GO:0005634//nucleus; GO:0005829//cytosol; GO:0009330//DNA topoisomerase complex (ATP-hydrolyzing); GO:0015935//small ribosomal subunit	GO:0003677//DNA binding; GO:0003918//DNA topoisomerase type II (ATP-hydrolyzing) activity; GO:0005524//ATP binding; GO:0042802//identical protein binding
HF39804	uncharacterized protein loc103415930	-	GO:0016020//membrane	-
HF39829	Putative disease resistance protein At3g14460	-	-	-
HF39832	Putative disease resistance protein At3g14460	-	-	-
HF39851	dna-directed rna polymerases i and iii subunit rpac1-like isoform x1	GO:0006360//transcription from RNA polymerase I promoter; GO:0006383//transcription from RNA polymerase III promoter	GO:0005666//DNA-directed RNA polymerase III complex; GO:0005736//DNA-directed RNA polymerase I complex	GO:0001054//RNA polymerase I activity; GO:0001056//RNA polymerase III activity; GO:0003677//DNA binding; GO:0046983//protein dimerization activity
HF39865	Putative disease resistance protein At3g14460	-	-	-
HF39869	mediator of rna polymerase ii transcription subunit 15a-like	GO:0006355//regulation of transcription, DNA-templated	-	GO:0003712//transcription cofactor activity
HF39878	e3 ubiquitin-protein ligase at4g11680	GO:0016567//protein ubiquitination; GO:0043161//proteasome-mediated ubiquitin-dependent protein catabolic process	GO:0016021//integral component of membrane	GO:0008270//zinc ion binding; GO:0061630//ubiquitin protein ligase activity
HF39887	calcineurin b-like protein 3	-	-	GO:0005509//calcium ion binding
HF39937	probable wrky transcription factor 2	GO:0006355//regulation of transcription, DNA-templated; GO:0009555//pollen development; GO:0009942//longitudinal axis specification; GO:0030010//establishment of cell polarity	-	GO:0003700//transcription factor activity, sequence-specific DNA binding; GO:0043565//sequence-specific DNA binding
HF39975	Putative disease resistance protein RGA3	-	-	-
HF40015	Putative disease resistance protein RGA3	-	-	-
HF40017	phytoene chloroplastic chromoplastic	GO:0055114//oxidation-reduction process	GO:0009941//chloroplast envelope	GO:0016491//oxidoreductase activity
HF40024	structure-specific endonuclease subunit slx1 homolog	GO:0006281//DNA repair; GO:0006310//DNA recombination; GO:0090305//nucleic acid phosphodiester bond hydrolysis	GO:0033557//Slx1-Slx4 complex	GO:0017108//5'-flap endonuclease activity
HF40080	Pentatricopeptide repeat-containing protein At2g30100, chloroplastic	-	-	-
HF40087	receptor-like protein kinase feronia	GO:0006468//protein phosphorylation	GO:0016021//integral component of membrane	GO:0004674//protein serine/threonine kinase activity; GO:0005524//ATP binding
HF40103	uncharacterized protein loc106341242	GO:0009555//pollen development; GO:0090153//regulation of sphingolipid biosynthetic process; GO:1904222//positive regulation of serine C-palmitoyltransferase activity	GO:0005739//mitochondrion; GO:0005783//endoplasmic reticulum; GO:0016020//membrane	GO:0032403//protein complex binding
HF40105	asparagine synthetase	GO:0006529//asparagine biosynthetic process; GO:0006541//glutamine metabolic process; GO:0009646//response to absence of light	GO:0005829//cytosol	GO:0004066//asparagine synthase (glutamine-hydrolyzing) activity; GO:0042803//protein homodimerization activity
HF40112	selt-like protein	-	GO:0016021//integral component of membrane	-
HF40139	uncharacterized protein loc103418723 isoform x1	-	GO:0016020//membrane	GO:0046872//metal ion binding
HF40143	probable 2-oxoglutarate-dependent dioxygenase aop1	GO:0055114//oxidation-reduction process	-	GO:0046872//metal ion binding; GO:0051213//dioxygenase activity
HF40153	Putative disease resistance protein At1g50180	-	-	-
HF40188	Acyl-coenzyme A thioesterase 13	-	-	-
HF40200	cytosolic enolase 3	GO:0006096//glycolytic process	GO:0000015//phosphopyruvate hydratase complex; GO:0005634//nucleus	GO:0000287//magnesium ion binding; GO:0004634//phosphopyruvate hydratase activity
HF40227	uncharacterized protein loc8279824	-	GO:0016021//integral component of membrane	GO:0016740//transferase activity
HF40290	expansin alpha	GO:0009664//plant-type cell wall organization	GO:0005576//extracellular region; GO:0009505//plant-type cell wall; GO:0016020//membrane	-
HF40292	-mandelonitrile lyase 2-like	GO:0055114//oxidation-reduction process	GO:0043227//membrane-bounded organelle; GO:0043229//intracellular organelle; GO:0044444//cytoplasmic part	GO:0016614//oxidoreductase activity, acting on CH-OH group of donors; GO:0016829//lyase activity; GO:0050660//flavin adenine dinucleotide binding
HF40308	outer envelope pore protein chloroplastic	GO:0006811//ion transport; GO:0045037//protein import into chloroplast stroma	GO:0009707//chloroplast outer membrane; GO:0034426//etioplast membrane; GO:0046930//pore complex	GO:0015288//porin activity; GO:0042803//protein homodimerization activity
HF40314	metallothionein-like protein type 2	-	-	GO:0046872//metal ion binding
HF40324	ENTH domain-containing protein 1	-	-	-
HF40482	protein indeterminate-domain 9-like	GO:0006355//regulation of transcription, DNA-templated	-	GO:0003676//nucleic acid binding; GO:0003700//transcription factor activity, sequence-specific DNA binding; GO:0046872//metal ion binding
HF40493	auxin response factor 4 isoform x1	GO:0006355//regulation of transcription, DNA-templated; GO:0009734//auxin-activated signaling pathway; GO:0010050//vegetative phase change; GO:0010158//abaxial cell fate specification	GO:0005634//nucleus	GO:0003677//DNA binding
HF40511	aquaporin pip2-2	GO:0006810//transport	GO:0016021//integral component of membrane	GO:0005215//transporter activity
HF40525	auxin response factor 18	GO:0006355//regulation of transcription, DNA-templated; GO:0007389//pattern specification process; GO:0009734//auxin-activated signaling pathway; GO:0009738//abscisic acid-activated signaling pathway; GO:0009743//response to carbohydrate; GO:0010154//fruit development; GO:0031540//regulation of anthocyanin biosynthetic process; GO:0048366//leaf development; GO:0048441//petal development; GO:00484…	GO:0005634//nucleus	GO:0003677//DNA binding
HF40566	uncharacterized protein ddb_g0273453 ddb_g0273565-like	-	-	GO:0016787//hydrolase activity
HF40674	uncharacterized protein tcm_041497	-	GO:0016020//membrane	-
HF40686	protein argonaute 5	GO:0006413//translational initiation	-	GO:0003743//translation initiation factor activity
HF40732	zinc finger protein wip3	-	GO:0005634//nucleus	GO:0003676//nucleic acid binding; GO:0046872//metal ion binding
HF40772	rho gtpase-activating protein 5-like	GO:0007165//signal transduction	-	-
HF40846	serine threonine-protein kinase	GO:0006468//protein phosphorylation	-	GO:0004674//protein serine/threonine kinase activity; GO:0005524//ATP binding
HF40884	lysosomal beta glucosidase-like	GO:0009251//glucan catabolic process	-	GO:0008422//beta-glucosidase activity
HF40908	endoplasmic reticulum	GO:0015693//magnesium ion transport; GO:0098655//cation transmembrane transport; GO:1903830//magnesium ion transmembrane transport	GO:0005887//integral component of plasma membrane; GO:0043231//intracellular membrane-bounded organelle	GO:0005524//ATP binding; GO:0015444//magnesium-importing ATPase activity; GO:0046872//metal ion binding
HF40930	peroxidase 17-like	GO:0006979//response to oxidative stress; GO:0042744//hydrogen peroxide catabolic process; GO:0055114//oxidation-reduction process	GO:0005576//extracellular region; GO:0016021//integral component of membrane	GO:0004601//peroxidase activity; GO:0020037//heme binding; GO:0046872//metal ion binding
HF40946	haloacid dehalogenase-like hydrolase domain-containing protein at4g39970	GO:0016310//phosphorylation	GO:0009570//chloroplast stroma; GO:0009941//chloroplast envelope	GO:0008531//riboflavin kinase activity; GO:0016787//hydrolase activity
HF40973	ras-related protein rabh1e	GO:0006890//retrograde vesicle-mediated transport, Golgi to ER; GO:0006891//intra-Golgi vesicle-mediated transport; GO:0007264//small GTPase mediated signal transduction; GO:0042147//retrograde transport, endosome to Golgi	GO:0005794//Golgi apparatus; GO:0005829//cytosol	GO:0005525//GTP binding; GO:0016787//hydrolase activity
HF41025	thioesterase superfamily protein isoform 1	GO:0006633//fatty acid biosynthetic process	GO:0005737//cytoplasm	GO:0016836//hydro-lyase activity
HF41027	inositol-3-phosphate synthase	GO:0006021//inositol biosynthetic process; GO:0008654//phospholipid biosynthetic process	-	GO:0004512//inositol-3-phosphate synthase activity
HF41033	probable mediator of rna polymerase ii transcription subunit 26c	GO:0006368//transcription elongation from RNA polymerase II promoter	GO:0005829//cytosol; GO:0070449//elongin complex	GO:0003677//DNA binding
HF41040	l-ascorbate oxidase-like	GO:0055114//oxidation-reduction process	GO:0005576//extracellular region	GO:0005507//copper ion binding; GO:0008447//L-ascorbate oxidase activity; GO:0016722//oxidoreductase activity, oxidizing metal ions
HF41063	transcription factor tga4-like isoform x1	GO:0006355//regulation of transcription, DNA-templated	-	GO:0003700//transcription factor activity, sequence-specific DNA binding; GO:0043565//sequence-specific DNA binding
HF41084	abc transporter f family member 5	-	-	GO:0005524//ATP binding; GO:0016887//ATPase activity
HF41119	ethylene-responsive transcription factor abr1-like	GO:0006355//regulation of transcription, DNA-templated	-	-
HF41193	chromatin assembly factor 1 subunit b	GO:0031497//chromatin assembly; GO:0044767//single-organism developmental process; GO:0048856//anatomical structure development	-	-
HF41204	BTB/POZ domain-containing protein At2g13690	-	-	-
HF41445	probable ubiquitin-like-specific protease 2a	GO:0006508//proteolysis	-	GO:0008234//cysteine-type peptidase activity
HF41449	nucleoside diphosphate kinase chloroplastic	GO:0006163//purine nucleotide metabolic process; GO:0007165//signal transduction; GO:0009209//pyrimidine ribonucleoside triphosphate biosynthetic process; GO:0009220//pyrimidine ribonucleotide biosynthetic process; GO:0016310//phosphorylation; GO:0042221//response to chemical; GO:0046132//pyrimidine ribonucleoside biosynthetic process	GO:0044434//chloroplast part	GO:0000166//nucleotide binding; GO:0004550//nucleoside diphosphate kinase activity
HF41462	uncharacterized protein loc104592942	-	GO:0016020//membrane	-
HF41491	uncharacterized protein loc103950021 isoform x1	-	-	GO:0005524//ATP binding
HF41504	ubiquitin-like modifier-activating enzyme 5	GO:0061504//cyclic threonylcarbamoyladenosine biosynthetic process; GO:0071569//protein ufmylation	GO:0005829//cytosol	GO:0061503//tRNA threonylcarbamoyladenosine dehydratase; GO:0071566//UFM1 activating enzyme activity
HF41511	protein nuclear fusion defective 4-like	-	GO:0016021//integral component of membrane	-
HF41537	protein dek isoform x1	-	-	GO:0003677//DNA binding
HF41544	membrane-anchored ubiquitin-fold protein 3	-	GO:0005886//plasma membrane	-
HF41558	arm repeat superfamily protein isoform 1	-	GO:0044424//intracellular part	-
HF41563	polynucleotide adenylyltransferase family protein	GO:0006396//RNA processing	-	GO:0003723//RNA binding; GO:0016779//nucleotidyltransferase activity
HF41564	mitochondrial phosphate carrier protein mitochondrial-like	GO:0006412//translation; GO:0006810//transport	GO:0016021//integral component of membrane	GO:0003735//structural constituent of ribosome
HF41586	e3 ubiquitin-protein ligase orthrus 2-like	-	-	GO:0008270//zinc ion binding; GO:0042393//histone binding
HF41600	uncharacterized protein loc107423500	-	GO:0016021//integral component of membrane	-
HF41631	nac domain-containing protein 78	GO:0006355//regulation of transcription, DNA-templated	GO:0005634//nucleus; GO:0016021//integral component of membrane	GO:0003677//DNA binding
HF41656	histone h4	GO:0006334//nucleosome assembly; GO:0009414//response to water deprivation	GO:0000788//nuclear nucleosome; GO:0005730//nucleolus; GO:0005774//vacuolar membrane; GO:0005794//Golgi apparatus; GO:0005829//cytosol; GO:0005886//plasma membrane; GO:0009506//plasmodesma; GO:0009507//chloroplast; GO:0009579//thylakoid; GO:0016021//integral component of membrane	GO:0000166//nucleotide binding; GO:0003677//DNA binding; GO:0042393//histone binding; GO:0046982//protein heterodimerization activity
HF41703	uncharacterized protein loc101305128	-	GO:0005747//mitochondrial respiratory chain complex I; GO:0016021//integral component of membrane	-
HF41709	uncharacterized protein isoform 1	-	GO:0016021//integral component of membrane	-
HF41712	isoform 1	-	GO:0046658//anchored component of plasma membrane	GO:0009055//electron carrier activity
HF41719	plant ubx domain-containing protein 10-like	-	GO:0005886//plasma membrane	-
HF41735	WD repeat-containing protein 44	-	-	-
HF41760	cellulose synthase-like protein g3	GO:0030244//cellulose biosynthetic process; GO:0071555//cell wall organization	GO:0016021//integral component of membrane	GO:0016760//cellulose synthase (UDP-forming) activity
HF41779	glycine-rich protein family	-	GO:0016021//integral component of membrane	-
HF41781	udp-glucose 4-epimerase gepi48	GO:0006012//galactose metabolic process	-	GO:0003978//UDP-glucose 4-epimerase activity
HF41792	RING-H2 finger protein ATL22	-	-	-
HF41861	nadh--cytochrome b5 reductase 1-like	-	GO:0016020//membrane	GO:0016491//oxidoreductase activity
HF41862	t-complex protein 1 subunit eta	GO:0006457//protein folding	GO:0005829//cytosol	GO:0005524//ATP binding; GO:0051082//unfolded protein binding
HF41874	probable inactive receptor kinase at5g10020	GO:0006468//protein phosphorylation	GO:0005886//plasma membrane; GO:0016021//integral component of membrane	GO:0004672//protein kinase activity; GO:0005524//ATP binding
HF41920	porphobilinogen chloroplastic	GO:0018160//peptidyl-pyrromethane cofactor linkage; GO:0033014//tetrapyrrole biosynthetic process	GO:0009570//chloroplast stroma; GO:0009941//chloroplast envelope; GO:0048046//apoplast	GO:0004418//hydroxymethylbilane synthase activity
HF41928	atp-dependent clp protease proteolytic subunit mitochondrial-like	GO:0006508//proteolysis	GO:0005759//mitochondrial matrix; GO:0009535//chloroplast thylakoid membrane; GO:0009840//chloroplastic endopeptidase Clp complex	GO:0004252//serine-type endopeptidase activity; GO:0008270//zinc ion binding; GO:0050897//cobalt ion binding
HF41941	protein cofactor assembly of complex c subunit b chloroplastic	GO:0010190//cytochrome b6f complex assembly	GO:0009535//chloroplast thylakoid membrane; GO:0016021//integral component of membrane	-
HF41942	delta -sterol reductase	GO:0009808//lignin metabolic process; GO:0009826//unidimensional cell growth; GO:0009834//plant-type secondary cell wall biogenesis; GO:0016132//brassinosteroid biosynthetic process; GO:0055114//oxidation-reduction process	GO:0005774//vacuolar membrane; GO:0005886//plasma membrane; GO:0016021//integral component of membrane	GO:0005516//calmodulin binding; GO:0016614//oxidoreductase activity, acting on CH-OH group of donors; GO:0050660//flavin adenine dinucleotide binding
HF41943	tricalbin-3	-	GO:0016021//integral component of membrane	-
HF41951	psbq-like protein chloroplastic	GO:0015979//photosynthesis	GO:0009654//photosystem II oxygen evolving complex; GO:0019898//extrinsic component of membrane	GO:0005509//calcium ion binding
HF41966	lignin-forming anionic peroxidase-like	GO:0006979//response to oxidative stress; GO:0042744//hydrogen peroxide catabolic process; GO:0055114//oxidation-reduction process	GO:0005576//extracellular region	GO:0004601//peroxidase activity; GO:0020037//heme binding; GO:0046872//metal ion binding
HF41977	protein nrt1 ptr family -like	GO:0006857//oligopeptide transport	GO:0016021//integral component of membrane	GO:0005215//transporter activity
HF41984	transmembrane 9 superfamily member 3	-	GO:0016021//integral component of membrane	-
HF41998	probable xyloglucan endotransglucosylase hydrolase protein 28	GO:0010411//xyloglucan metabolic process; GO:0042546//cell wall biogenesis; GO:0071555//cell wall organization	GO:0005618//cell wall; GO:0048046//apoplast	GO:0004553//hydrolase activity, hydrolyzing O-glycosyl compounds; GO:0016762//xyloglucan:xyloglucosyl transferase activity
HF42001	protein oberon 3	GO:0001708//cell fate specification; GO:0009880//embryonic pattern specification; GO:0090421//embryonic meristem initiation	-	-
HF42038	F-box protein SKIP28	-	-	-
HF42070	atp-dependent dna helicase homolog chloroplastic isoform x1	GO:0006281//DNA repair; GO:0006310//DNA recombination; GO:0032508//DNA duplex unwinding	-	GO:0003676//nucleic acid binding; GO:0004003//ATP-dependent DNA helicase activity; GO:0005524//ATP binding
HF42086	multicopper oxidase lpr1-like	GO:0055114//oxidation-reduction process	-	GO:0005507//copper ion binding; GO:0016722//oxidoreductase activity, oxidizing metal ions
HF42091	beta-glucuronosyltransferase 14a	-	GO:0016020//membrane	GO:0008375//acetylglucosaminyltransferase activity
HF42117	uncharacterized protein loc103451610	GO:0051726//regulation of cell cycle	GO:0005634//nucleus	-
HF42126	uncharacterized pkhd-type hydroxylase at1g22950-like isoform x1	GO:0055114//oxidation-reduction process	-	GO:0005506//iron ion binding; GO:0008475//procollagen-lysine 5-dioxygenase activity; GO:0031418//L-ascorbic acid binding
HF42145	uncharacterized protein loc103947938	-	GO:0005886//plasma membrane; GO:0016021//integral component of membrane	-
HF42147	Putative F-box protein At3g25750	-	-	-
HF42196	ubiquitin receptor rad23c-like	GO:0006289//nucleotide-excision repair; GO:0043161//proteasome-mediated ubiquitin-dependent protein catabolic process	GO:0005634//nucleus; GO:0005737//cytoplasm	GO:0003684//damaged DNA binding; GO:0031593//polyubiquitin binding; GO:0070628//proteasome binding
HF42221	serine threonine-protein kinase chloroplastic	GO:0006468//protein phosphorylation; GO:0042548//regulation of photosynthesis, light reaction	GO:0009507//chloroplast	GO:0004674//protein serine/threonine kinase activity; GO:0005524//ATP binding
HF42222	nac domain-containing protein 8	GO:0006355//regulation of transcription, DNA-templated	GO:0005634//nucleus	GO:0003677//DNA binding
HF42279	lag1 longevity assurance homolog 3-like	GO:0046513//ceramide biosynthetic process	GO:0005783//endoplasmic reticulum; GO:0016021//integral component of membrane	GO:0050291//sphingosine N-acyltransferase activity
HF42287	protein chloroplastic isoform x1	GO:0044237//cellular metabolic process; GO:0044281//small molecule metabolic process; GO:0044763//single-organism cellular process; GO:0071704//organic substance metabolic process	-	GO:0003824//catalytic activity
HF42300	Pentatricopeptide repeat-containing protein At5g25630	-	-	-
HF42309	act domain-containing protein acr4-like	GO:0008152//metabolic process	-	GO:0016597//amino acid binding; GO:0016779//nucleotidyltransferase activity
HF42318	nucleolar protein 14	GO:0030490//maturation of SSU-rRNA	GO:0005730//nucleolus; GO:0005829//cytosol; GO:0030692//Noc4p-Nop14p complex; GO:0032040//small-subunit processome	-
HF42319	nucleolar protein 14	GO:0030490//maturation of SSU-rRNA	GO:0005730//nucleolus; GO:0030692//Noc4p-Nop14p complex; GO:0032040//small-subunit processome	-
HF42330	uncharacterized protein loc103489189 isoform x3	GO:0042274//ribosomal small subunit biogenesis	-	-
HF42344	Ninja-family protein AFP2	-	-	-
HF42348	leaf rust 10 disease-resistance locus receptor-like protein kinase-like	GO:0016310//phosphorylation	-	GO:0016301//kinase activity; GO:0030247//polysaccharide binding
HF42352	monoacylglycerol lipase abhd6	-	-	GO:0016787//hydrolase activity
HF42360	nac transcription factor 29-like	GO:0006355//regulation of transcription, DNA-templated	GO:0005634//nucleus	GO:0003677//DNA binding
HF42368	probable inactive purple acid phosphatase 2	GO:0016311//dephosphorylation	GO:0016021//integral component of membrane	GO:0003993//acid phosphatase activity; GO:0046872//metal ion binding
HF42384	Pentatricopeptide repeat-containing protein At2g03380, mitochondrial	-	-	-
HF42400	son of sevenless	-	GO:0016021//integral component of membrane	-
HF42423	uncharacterized protein partial	-	-	GO:0008270//zinc ion binding
HF42438	Extracellular ribonuclease LE	-	-	-
HF42450	probable methyltransferase pmt2	GO:0032259//methylation	GO:0005768//endosome; GO:0005774//vacuolar membrane; GO:0005802//trans-Golgi network; GO:0016021//integral component of membrane	GO:0008757//S-adenosylmethionine-dependent methyltransferase activity
HF42486	probable receptor-like protein kinase at5g15080	GO:0006468//protein phosphorylation	-	GO:0004674//protein serine/threonine kinase activity; GO:0005524//ATP binding
HF42493	uncharacterized protein loc101204187	-	GO:0016021//integral component of membrane	-
HF42494	uncharacterized protein at1g27050	-	-	GO:0000166//nucleotide binding; GO:0003676//nucleic acid binding
HF42507	probable serine threonine-protein kinase at1g18390	GO:0006468//protein phosphorylation; GO:0007166//cell surface receptor signaling pathway	GO:0005886//plasma membrane; GO:0016021//integral component of membrane	GO:0004674//protein serine/threonine kinase activity; GO:0005524//ATP binding
HF42515	phospholipid-transporting atpase 3	GO:0045332//phospholipid translocation; GO:0048194//Golgi vesicle budding; GO:0048364//root development; GO:0048367//shoot system development	GO:0000139//Golgi membrane; GO:0005768//endosome; GO:0005802//trans-Golgi network; GO:0005886//plasma membrane; GO:0016021//integral component of membrane	GO:0000287//magnesium ion binding; GO:0004012//phospholipid-translocating ATPase activity; GO:0005524//ATP binding
HF42525	Microtubule-associated protein TORTIFOLIA1	-	-	-
HF42527	pyruvate dehydrogenase e1 component subunit mitochondrial	GO:0006086//acetyl-CoA biosynthetic process from pyruvate; GO:0055114//oxidation-reduction process	GO:0043231//intracellular membrane-bounded organelle	GO:0004739//pyruvate dehydrogenase (acetyl-transferring) activity
HF42531	two-component response regulator arr5	GO:0000160//phosphorelay signal transduction system	GO:0005622//intracellular	-
HF42552	uncharacterized protein	GO:0090502//RNA phosphodiester bond hydrolysis, endonucleolytic	-	GO:0003676//nucleic acid binding; GO:0004523//RNA-DNA hybrid ribonuclease activity
HF42574	serine arginine-rich splicing factor rsz21-like isoform x1	-	GO:0016607//nuclear speck	GO:0000166//nucleotide binding; GO:0003676//nucleic acid binding; GO:0008270//zinc ion binding
HF42584	equilibrative nucleotide transporter 1	GO:1901642//nucleoside transmembrane transport	GO:0005774//vacuolar membrane; GO:0016021//integral component of membrane	GO:0005337//nucleoside transmembrane transporter activity
HF42597	probable inactive poly	-	-	GO:0016740//transferase activity
HF42609	crs2-associated factor chloroplastic	-	-	GO:0003723//RNA binding
HF42612	boi-related e3 ubiquitin-protein ligase 1-like isoform x1	GO:0016567//protein ubiquitination; GO:0031347//regulation of defense response	GO:0005634//nucleus	GO:0004842//ubiquitin-protein transferase activity; GO:0008270//zinc ion binding
HF42635	ribose-phosphate pyrophosphokinase 4	GO:0009116//nucleoside metabolic process; GO:0009165//nucleotide biosynthetic process	-	GO:0000287//magnesium ion binding; GO:0004749//ribose phosphate diphosphokinase activity
HF42662	tetratricopeptide repeat-like superfamily protein	-	GO:0009535//chloroplast thylakoid membrane; GO:0016021//integral component of membrane	-
HF42675	petal differentiation and expansion group 2-like protein	-	GO:0016021//integral component of membrane	-
HF42680	cytochrome p450 71b34-like	GO:0055114//oxidation-reduction process	GO:0016021//integral component of membrane	GO:0004497//monooxygenase activity; GO:0005506//iron ion binding; GO:0016705//oxidoreductase activity, acting on paired donors, with incorporation or reduction of molecular oxygen; GO:0020037//heme binding
HF42698	Oxysterol-binding protein-related protein 1D	-	-	-
HF42734	abc transporter c family member 15	GO:0055085//transmembrane transport; GO:0055114//oxidation-reduction process	GO:0016021//integral component of membrane	GO:0005524//ATP binding; GO:0032440//2-alkenal reductase [NAD(P)] activity; GO:0042626//ATPase activity, coupled to transmembrane movement of substances
HF42785	nuclear pore complex protein nup54	GO:0006607//NLS-bearing protein import into nucleus; GO:0006999//nuclear pore organization; GO:0036228//protein targeting to nuclear inner membrane	GO:0005730//nucleolus; GO:0044613//nuclear pore central transport channel	GO:0005487//nucleocytoplasmic transporter activity; GO:0017056//structural constituent of nuclear pore
HF42787	60s ribosomal protein l17-2	GO:0006412//translation; GO:0006465//signal peptide processing	GO:0005787//signal peptidase complex; GO:0015934//large ribosomal subunit; GO:0016021//integral component of membrane	GO:0003735//structural constituent of ribosome; GO:0008233//peptidase activity
HF42905	snare associated golgi protein family isoform 1	-	GO:0016021//integral component of membrane	-
HF42914	uncharacterized protein loc105647254	-	GO:0009507//chloroplast; GO:0016021//integral component of membrane	-
HF42952	pto-interacting protein 1-like	GO:0006468//protein phosphorylation	-	GO:0004674//protein serine/threonine kinase activity; GO:0005524//ATP binding
HF42954	pleiotropic drug resistance protein 3-like	GO:0055085//transmembrane transport	GO:0005886//plasma membrane; GO:0016021//integral component of membrane	GO:0005524//ATP binding; GO:0042626//ATPase activity, coupled to transmembrane movement of substances
HF42955	pleiotropic drug resistance protein 3-like	GO:0055085//transmembrane transport	GO:0005886//plasma membrane; GO:0016021//integral component of membrane	GO:0005524//ATP binding; GO:0042626//ATPase activity, coupled to transmembrane movement of substances
HF42981	solute carrier family 25 member 44-like	GO:0006412//translation; GO:0055085//transmembrane transport	GO:0016021//integral component of membrane	GO:0003735//structural constituent of ribosome
HF42987	Ubiquitin carboxyl-terminal hydrolase 13	-	-	-
HF43055	aldehyde dehydrogenase 22a1	GO:0055114//oxidation-reduction process	GO:0016021//integral component of membrane	GO:0004029//aldehyde dehydrogenase (NAD) activity
HF43104	pumilio homolog 24	GO:0006417//regulation of translation	GO:0005730//nucleolus	GO:0003729//mRNA binding
HF43106	sn1-specific diacylglycerol lipase alpha	GO:0016042//lipid catabolic process	-	GO:0016787//hydrolase activity
HF43107	probable protein phosphatase 2c 34	-	GO:0044424//intracellular part	GO:0004721//phosphoprotein phosphatase activity
HF43143	glyoxysomal fatty acid beta-oxidation multifunctional protein mfp-a	GO:0006631//fatty acid metabolic process; GO:0055114//oxidation-reduction process	GO:0005618//cell wall; GO:0005730//nucleolus; GO:0005777//peroxisome; GO:0009506//plasmodesma	GO:0003857//3-hydroxyacyl-CoA dehydrogenase activity; GO:0016508//long-chain-enoyl-CoA hydratase activity
HF43150	Putative E3 ubiquitin-protein ligase LIN-1	-	-	-
HF43182	probable serine threonine-protein phosphatase 2a regulatory subunit b subunit ton2	GO:0000226//microtubule cytoskeleton organization; GO:0000913//preprophase band assembly; GO:0030865//cortical cytoskeleton organization	GO:0005634//nucleus; GO:0005813//centrosome; GO:0005819//spindle; GO:0009524//phragmoplast	GO:0005509//calcium ion binding
HF43195	casp-like protein 1d1	-	GO:0005886//plasma membrane; GO:0016021//integral component of membrane	-
HF43203	vesicle-associated protein 2-2-like	-	GO:0005789//endoplasmic reticulum membrane; GO:0016021//integral component of membrane	-
HF43232	peptide methionine sulfoxide reductase b5-like	GO:0006979//response to oxidative stress; GO:0030091//protein repair; GO:0055114//oxidation-reduction process	-	GO:0033743//peptide-methionine (R)-S-oxide reductase activity
HF43250	glutamine synthetase leaf chloroplastic	GO:0006542//glutamine biosynthetic process	-	GO:0004356//glutamate-ammonia ligase activity; GO:0005524//ATP binding
HF43261	endo- -beta-d-glucanase-like	-	-	GO:0016787//hydrolase activity
HF43287	protein trichome birefringence-like 10	GO:0045116//protein neddylation	GO:0016021//integral component of membrane	GO:0005524//ATP binding; GO:0016881//acid-amino acid ligase activity; GO:0019781//NEDD8 activating enzyme activity
HF43351	c-8 sterol	-	GO:0016020//membrane	-
HF43367	Putative disease resistance RPP13-like protein 1	-	-	-
HF43379	Putative disease resistance protein At3g14460	-	-	-
HF43381	e3 ubiquitin-protein ligase chfr	-	-	GO:0008270//zinc ion binding
HF43394	ring u-box superfamily protein isoform 2	-	-	GO:0008270//zinc ion binding; GO:0016874//ligase activity
HF43416	SelT-like protein	-	-	-
HF43429	mitogen-activated protein kinase kinase kinase a-like	GO:0006468//protein phosphorylation	GO:0016020//membrane	GO:0004674//protein serine/threonine kinase activity; GO:0005524//ATP binding
HF43449	Putative disease resistance protein At3g14460	-	-	-
HF43466	rab3 gtpase-activating protein catalytic subunit isoform x1	GO:0043547//positive regulation of GTPase activity	GO:0009507//chloroplast	GO:0005096//GTPase activator activity
HF43522	probable protein phosphatase 2c 26	-	-	GO:0003824//catalytic activity
HF43530	haloacid dehalogenase-like hydrolase domain-containing protein at3g48420	GO:0008152//metabolic process	GO:0044434//chloroplast part	GO:0016787//hydrolase activity
HF43578	kh domain-containing protein at3g08620-like	-	-	GO:0003723//RNA binding
HF43583	nad h-quinone oxidoreductase subunit chloroplastic-like	GO:0009817//defense response to fungus, incompatible interaction; GO:0010258//NADH dehydrogenase complex (plastoquinone) assembly; GO:0055114//oxidation-reduction process	GO:0009535//chloroplast thylakoid membrane; GO:0009941//chloroplast envelope	GO:0016655//oxidoreductase activity, acting on NAD(P)H, quinone or similar compound as acceptor
HF43706	web family protein at5g55860-like	GO:0009903//chloroplast avoidance movement; GO:0009904//chloroplast accumulation movement	GO:0005829//cytosol; GO:0005886//plasma membrane	-
HF43756	transcription factor bhlh122-like	GO:0006355//regulation of transcription, DNA-templated; GO:0006366//transcription from RNA polymerase II promoter; GO:0010119//regulation of stomatal movement; GO:0048573//photoperiodism, flowering	GO:0005634//nucleus	GO:0001046//core promoter sequence-specific DNA binding; GO:0001228//transcriptional activator activity, RNA polymerase II transcription regulatory region sequence-specific binding; GO:0046983//protein dimerization activity
HF43763	histone	-	GO:0000786//nucleosome; GO:0005634//nucleus	GO:0003677//DNA binding; GO:0046982//protein heterodimerization activity
HF43799	carbamoyl-phosphate synthase small chloroplastic-like	GO:0000050//urea cycle; GO:0006207//'de novo' pyrimidine nucleobase biosynthetic process; GO:0006526//arginine biosynthetic process; GO:0006541//glutamine metabolic process	GO:0005951//carbamoyl-phosphate synthase complex; GO:0009570//chloroplast stroma	GO:0004088//carbamoyl-phosphate synthase (glutamine-hydrolyzing) activity
HF43800	irk-interacting protein	GO:0006457//protein folding	-	-
HF43826	Tyrosine-sulfated glycopeptide receptor 1	-	-	-
HF43831	non-structural maintenance of chromosomes element 4 homolog a-like	GO:0006281//DNA repair	GO:0005634//nucleus; GO:0030915//Smc5-Smc6 complex	-
HF43832	enoyl-	GO:0055114//oxidation-reduction process	-	GO:0004318//enoyl-[acyl-carrier-protein] reductase (NADH) activity; GO:0004319//enoyl-[acyl-carrier-protein] reductase (NADPH, B-specific) activity
HF43834	zinc finger ccch domain-containing protein 14-like	-	-	GO:0003723//RNA binding; GO:0046872//metal ion binding
HF43836	nucleolar complex protein 2 homolog	GO:0042273//ribosomal large subunit biogenesis	GO:0005654//nucleoplasm; GO:0005730//nucleolus; GO:0030690//Noc1p-Noc2p complex; GO:0030691//Noc2p-Noc3p complex	GO:0004601//peroxidase activity
HF43892	protein yls3-like	GO:0006869//lipid transport	GO:0005634//nucleus; GO:0016021//integral component of membrane	GO:0008289//lipid binding
HF43898	dead-box atp-dependent rna helicase 37-like	GO:0010501//RNA secondary structure unwinding	-	GO:0003676//nucleic acid binding; GO:0004004//ATP-dependent RNA helicase activity; GO:0005524//ATP binding
HF43916	Lipase 1	-	-	-
HF43971	probable carboxylesterase 12	GO:0008152//metabolic process	-	GO:0052689//carboxylic ester hydrolase activity
HF43978	2-hydroxyisoflavanone dehydratase-like	GO:0008152//metabolic process	-	GO:0052689//carboxylic ester hydrolase activity
HF43980	probable carboxylesterase 12	GO:0008152//metabolic process	-	GO:0052689//carboxylic ester hydrolase activity
HF44045	Diphthamide biosynthesis protein 3	-	-	-
HF44056	proteasome assembly chaperone 2	GO:0043248//proteasome assembly	GO:0000502//proteasome complex; GO:0005634//nucleus; GO:0005829//cytosol	-
HF44060	cold-regulated 413 plasma membrane protein 1-like	-	GO:0016021//integral component of membrane	GO:0016746//transferase activity, transferring acyl groups
HF44061	tmv resistance protein n-like	-	-	GO:0000166//nucleotide binding
HF44091	uncharacterized protein loc105134744	GO:0006355//regulation of transcription, DNA-templated	GO:0005739//mitochondrion	GO:0003690//double-stranded DNA binding
HF44142	burp domain-containing protein 3-like	GO:0048316//seed development	GO:0000326//protein storage vacuole; GO:0016020//membrane	-
HF44154	50s ribosomal protein l27-like	GO:0006412//translation	GO:0005840//ribosome	GO:0003735//structural constituent of ribosome
HF44237	bifunctional phosphatase chloroplastic	GO:0000105//histidine biosynthetic process; GO:0006020//inositol metabolic process; GO:0007165//signal transduction; GO:0046854//phosphatidylinositol phosphorylation; GO:0046855//inositol phosphate dephosphorylation	GO:0009507//chloroplast	GO:0000287//magnesium ion binding; GO:0004401//histidinol-phosphatase activity; GO:0008934//inositol monophosphate 1-phosphatase activity; GO:0052832//inositol monophosphate 3-phosphatase activity; GO:0052833//inositol monophosphate 4-phosphatase activity
HF44247	bel1-like homeodomain protein 6	GO:0006355//regulation of transcription, DNA-templated	GO:0005634//nucleus	GO:0003677//DNA binding
HF44248	beta-galactosidase 3-like	GO:0005975//carbohydrate metabolic process	-	GO:0004565//beta-galactosidase activity; GO:0030246//carbohydrate binding
HF44276	squalene synthase	GO:0008610//lipid biosynthetic process	GO:0016021//integral component of membrane	GO:0004310//farnesyl-diphosphate farnesyltransferase activity; GO:0051996//squalene synthase activity
HF44314	#NAME?	GO:0006094//gluconeogenesis; GO:0006096//glycolytic process; GO:0043456//regulation of pentose-phosphate shunt	GO:0005829//cytosol; GO:0016021//integral component of membrane	GO:0046538//2,3-bisphosphoglycerate-dependent phosphoglycerate mutase activity
HF44319	Uncharacterized WD repeat-containing protein C2A9.03	-	-	-
[truncated: 372 more rows]

## Sheet: Table S6
Table S6. Expression levels of "core" immune genes after AAAP inoculation and mock inoculation
[truncated: 52 more rows]

[truncated: 1 more sheets: Table S7-8]
